# Supplementary material for: Growth parameters of Liberibacter crescens suggest ammonium and phosphate as essential molecules in the Liberibacter-plant host interface
Source: BMC Microbiol. 2019 Oct 12;19:222. doi: 10.1186/s12866-019-1599-z (PMC6790036; doi:10.1186/s12866-019-1599-z)
Supplement: Supplementary file 1 — Additional file 1. Raw data for figures 2-16. [file 12866_2019_1599_MOESM1_ESM.xlsx]

## Sheet: Fig2
Figure 2. L. crescens growth with pH at a range of initial pH (5.0-7.0) in M15 medium.
Time	Media	Od	pH	Subject
0	M15_pH5	0.022	4.97	1
0	M15_pH5	0.022	4.97	2
0	M15_pH5	0.022	4.96	3
0	M15_pH5_2	0.021	5.14	4
0	M15_pH5_2	0.022	5.14	5
0	M15_pH5_2	0.021	5.14	6
0	M15_pH5_4	0.022	5.32	7
0	M15_pH5_4	0.022	5.32	8
0	M15_pH5_4	0.021	5.31	9
0	M15_pH5_6	0.022	5.52	10
0	M15_pH5_6	0.023	5.51	11
0	M15_pH5_6	0.025	5.51	12
0	M15_pH5_8	0.02	5.7	13
0	M15_pH5_8	0.022	5.7	14
0	M15_pH5_8	0.022	5.71	15
0	M15_pH5_92	0.021	5.81	16
0	M15_pH5_92	0.021	5.82	17
0	M15_pH5_92	0.021	5.82	18
0	M15_pH6	0.021	5.89	19
0	M15_pH6	0.02	5.88	20
0	M15_pH6	0.023	5.9	21
0	M15_pH6_2	0.023	6.07	22
0	M15_pH6_2	0.022	6.07	23
0	M15_pH6_2	0.02	6.07	24
0	M15_pH6_4	0.023	6.26	25
0	M15_pH6_4	0.023	6.26	26
0	M15_pH6_4	0.023	6.27	27
0	M15_pH6_6	0.022	6.46	28
0	M15_pH6_6	0.023	6.45	29
0	M15_pH6_6	0.022	6.45	30
0	M15_pH6_8	0.022	6.65	31
0	M15_pH6_8	0.021	6.65	32
0	M15_pH6_8	0.023	6.65	33
0	M15_pH7	0.026	6.8	34
0	M15_pH7	0.026	6.8	35
0	M15_pH7	0.044	6.83	36
24	M15_pH5	0.031	5.07	1
24	M15_pH5	0.03	5.07	2
24	M15_pH5	0.029	5.06	3
24	M15_pH5_2	0.032	5.27	4
24	M15_pH5_2	0.032	5.26	5
24	M15_pH5_2	0.033	5.26	6
24	M15_pH5_4	0.036	5.47	7
24	M15_pH5_4	0.035	5.45	8
24	M15_pH5_4	0.035	5.46	9
24	M15_pH5_6	0.036	5.65	10
24	M15_pH5_6	0.036	5.64	11
24	M15_pH5_6	0.04	5.65	12
24	M15_pH5_8	0.036	5.82	13
24	M15_pH5_8	0.041	5.82	14
24	M15_pH5_8	0.04	5.83	15
24	M15_pH5_92	0.044	5.93	16
24	M15_pH5_92	0.041	5.94	17
24	M15_pH5_92	0.042	5.93	18
24	M15_pH6	0.04	6.01	19
24	M15_pH6	0.039	6.01	20
24	M15_pH6	0.042	6.02	21
24	M15_pH6_2	0.038	6.17	22
24	M15_pH6_2	0.042	6.19	23
24	M15_pH6_2	0.041	6.19	24
24	M15_pH6_4	0.045	6.39	25
24	M15_pH6_4	0.044	6.39	26
24	M15_pH6_4	0.047	6.39	27
24	M15_pH6_6	0.044	6.57	28
24	M15_pH6_6	0.042	6.57	29
24	M15_pH6_6	0.043	6.58	30
24	M15_pH6_8	0.042	6.76	31
24	M15_pH6_8	0.041	6.76	32
24	M15_pH6_8	0.043	6.78	33
24	M15_pH7	0.048	6.9	34
24	M15_pH7	0.046	6.91	35
24	M15_pH7	0.047	6.92	36
48	M15_pH5	0.036	5.15	1
48	M15_pH5	0.035	5.14	2
48	M15_pH5	0.034	5.15	3
48	M15_pH5_2	0.041	5.37	4
48	M15_pH5_2	0.043	5.38	5
48	M15_pH5_2	0.047	5.38	6
48	M15_pH5_4	0.034	5.54	7
48	M15_pH5_4	0.052	5.58	8
48	M15_pH5_4	0.054	5.6	9
48	M15_pH5_6	0.055	5.78	10
48	M15_pH5_6	0.057	5.78	11
48	M15_pH5_6	0.061	5.81	12
48	M15_pH5_8	0.051	5.95	13
48	M15_pH5_8	0.057	5.98	14
48	M15_pH5_8	0.055	6	15
48	M15_pH5_92	0.067	6.06	16
48	M15_pH5_92	0.063	6.09	17
48	M15_pH5_92	0.061	6.1	18
48	M15_pH6	0.068	6.15	19
48	M15_pH6	0.069	6.14	20
48	M15_pH6	0.077	6.15	21
48	M15_pH6_2	0.057	6.28	22
48	M15_pH6_2	0.069	6.33	23
48	M15_pH6_2	0.061	6.35	24
48	M15_pH6_4	0.06	6.49	25
48	M15_pH6_4	0.079	6.53	26
48	M15_pH6_4	0.079	6.55	27
48	M15_pH6_6	0.064	6.69	28
48	M15_pH6_6	0.058	6.68	29
48	M15_pH6_6	0.081	6.75	30
48	M15_pH6_8	0.064	6.88	31
48	M15_pH6_8	0.061	6.86	32
48	M15_pH6_8	0.091	6.93	33
48	M15_pH7	0.075	6.95	34
48	M15_pH7	0.083	6.99	35
48	M15_pH7	0.099	7.03	36
72	M15_pH5	0.041	5.23	1
72	M15_pH5	0.039	5.21	2
72	M15_pH5	0.04	5.18	3
72	M15_pH5_2	0.058	5.48	4
72	M15_pH5_2	0.056	5.5	5
72	M15_pH5_2	0.045	5.46	6
72	M15_pH5_4	0.054	5.64	7
72	M15_pH5_4	0.049	5.64	8
72	M15_pH5_4	0.043	5.64	9
72	M15_pH5_6	0.076	5.9	10
72	M15_pH5_6	0.058	5.87	11
72	M15_pH5_6	0.056	5.87	12
72	M15_pH5_8	0.071	6.04	13
72	M15_pH5_8	0.078	6.08	14
72	M15_pH5_8	0.086	6.07	15
72	M15_pH5_92	0.112	6.19	16
72	M15_pH5_92	0.123	6.33	17
72	M15_pH5_92	0.125	6.31	18
72	M15_pH6	0.096	6.34	19
72	M15_pH6	0.09	6.33	20
72	M15_pH6	0.12	6.33	21
72	M15_pH6_2	0.086	6.49	22
72	M15_pH6_2	0.125	6.48	23
72	M15_pH6_2	0.125	6.46	24
72	M15_pH6_4	0.084	6.64	25
72	M15_pH6_4	0.116	6.63	26
72	M15_pH6_4	0.11	6.63	27
72	M15_pH6_6	0.058	6.81	28
72	M15_pH6_6	0.053	6.8	29
72	M15_pH6_6	0.106	6.8	30
72	M15_pH6_8	0.114	6.89	31
72	M15_pH6_8	0.124	6.89	32
72	M15_pH6_8	0.159	6.94	33
72	M15_pH7	0.088	6.99	34
72	M15_pH7	0.113	7.02	35
72	M15_pH7	0.126	7.07	36
96	M15_pH5	0.05	5.29	1
96	M15_pH5	0.05	5.28	2
96	M15_pH5	0.049	5.27	3
96	M15_pH5_2	0.072	5.63	4
96	M15_pH5_2	0.067	5.63	5
96	M15_pH5_2	0.066	5.58	6
96	M15_pH5_4	0.078	5.81	7
96	M15_pH5_4	0.079	5.82	8
96	M15_pH5_4	0.068	5.78	9
96	M15_pH5_6	0.094	6.07	10
96	M15_pH5_6	0.08	6	11
96	M15_pH5_6	0.089	6.03	12
96	M15_pH5_8	0.077	6.15	13
96	M15_pH5_8	0.092	6.18	14
96	M15_pH5_8	0.108	6.24	15
96	M15_pH5_92	0.187	6.29	16
96	M15_pH5_92	0.178	6.59	17
96	M15_pH5_92	0.197	6.64	18
96	M15_pH6	0.15	6.57	19
96	M15_pH6	0.09	6.59	20
96	M15_pH6	0.185	6.58	21
96	M15_pH6_2	0.11	6.55	22
96	M15_pH6_2	0.157	6.72	23
96	M15_pH6_2	0.15	6.71	24
96	M15_pH6_4	0.104	6.78	25
96	M15_pH6_4	0.128	6.79	26
96	M15_pH6_4	0.122	6.77	27
96	M15_pH6_6	0.083	6.89	28
96	M15_pH6_6	0.083	6.88	29
96	M15_pH6_6	0.137	6.91	30
96	M15_pH6_8	0.168	6.96	31
96	M15_pH6_8	0.176	6.95	32
96	M15_pH6_8	0.185	7	33
96	M15_pH7	0.129	7.03	34
96	M15_pH7	0.173	7.09	35
96	M15_pH7	0.106	7.16	36
120	M15_pH5	0.053	5.33	1
120	M15_pH5	0.054	5.3	2
120	M15_pH5	0.057	5.27	3
120	M15_pH5_2	0.067	5.75	4
120	M15_pH5_2	0.061	5.75	5
120	M15_pH5_2	0.054	5.68	6
120	M15_pH5_4	0.071	5.9	7
120	M15_pH5_4	0.069	5.9	8
120	M15_pH5_4	0.057	5.84	9
120	M15_pH5_6	0.109	6.2	10
120	M15_pH5_6	0.084	6.09	11
120	M15_pH5_6	0.079	6.08	12
120	M15_pH5_8	0.108	6.27	13
120	M15_pH5_8	0.1	6.27	14
120	M15_pH5_8	0.114	6.34	15
120	M15_pH5_92	0.294	6.6	16
120	M15_pH5_92	0.325	6.68	17
120	M15_pH5_92	0.328	6.55	18
120	M15_pH6	0.256	6.7	19
120	M15_pH6	0.189	6.8	20
120	M15_pH6	0.241	6.75	21
120	M15_pH6_2	0.11	6.83	22
120	M15_pH6_2	0.185	6.86	23
120	M15_pH6_2	0.141	6.79	24
120	M15_pH6_4	0.103	6.76	25
120	M15_pH6_4	0.186	6.85	26
120	M15_pH6_4	0.189	6.84	27
120	M15_pH6_6	0.166	6.87	28
120	M15_pH6_6	0.158	6.84	29
120	M15_pH6_6	0.251	6.91	30
120	M15_pH6_8	0.178	6.94	31
120	M15_pH6_8	0.163	6.94	32
120	M15_pH6_8	0.173	6.97	33
120	M15_pH7	0.133	7.02	34
120	M15_pH7	0.181	7.08	35
120	M15_pH7	0.196	7.13	36
144	M15_pH5	0.07	5.48	1
144	M15_pH5	0.076	5.48	2
144	M15_pH5	0.069	5.45	3
144	M15_pH5_2	0.065	5.83	4
144	M15_pH5_2	0.076	5.84	5
144	M15_pH5_2	0.072	5.77	6
144	M15_pH5_4	0.083	6.01	7
144	M15_pH5_4	0.095	6.03	8
144	M15_pH5_4	0.08	5.96	9
144	M15_pH5_6	0.125	6.3	10
144	M15_pH5_6	0.116	6.23	11
144	M15_pH5_6	0.111	6.21	12
144	M15_pH5_8	0.132	6.4	13
144	M15_pH5_8	0.128	6.39	14
144	M15_pH5_8	0.145	6.45	15
144	M15_pH5_92	0.556	6.75	16
144	M15_pH5_92	0.54	6.69	17
144	M15_pH5_92	0.525	6.78	18
144	M15_pH6	0.371	6.78	19
144	M15_pH6	0.339	6.85	20
144	M15_pH6	0.498	6.9	21
144	M15_pH6_2	0.13	6.74	22
144	M15_pH6_2	0.307	6.86	23
144	M15_pH6_2	0.253	6.85	24
144	M15_pH6_4	0.124	6.84	25
144	M15_pH6_4	0.262	6.89	26
144	M15_pH6_4	0.272	6.9	27
144	M15_pH6_6	0.221	6.9	28
144	M15_pH6_6	0.207	6.91	29
144	M15_pH6_6	0.325	6.96	30
144	M15_pH6_8	0.195	6.97	31
144	M15_pH6_8	0.191	6.97	32
144	M15_pH6_8	0.202	7.02	33
144	M15_pH7	0.146	7.04	34
144	M15_pH7	0.196	7.11	35
144	M15_pH7	0.213	7.19	36
168	M15_pH5	0.066	5.65	1
168	M15_pH5	0.069	5.65	2
168	M15_pH5	0.061	5.61	3
168	M15_pH5_2	0.054	5.94	4
168	M15_pH5_2	0.059	5.98	5
168	M15_pH5_2	0.057	5.91	6
168	M15_pH5_4	0.096	6.18	7
168	M15_pH5_4	0.086	6.17	8
168	M15_pH5_4	0.074	6.1	9
168	M15_pH5_6	0.138	6.47	10
168	M15_pH5_6	0.118	6.39	11
168	M15_pH5_6	0.113	6.37	12
168	M15_pH5_8	0.15	6.58	13
168	M15_pH5_8	0.137	6.54	14
168	M15_pH5_8	0.142	6.6	15
168	M15_pH5_92	0.597	6.91	16
168	M15_pH5_92	0.553	6.92	17
168	M15_pH5_92	0.57	6.99	18
168	M15_pH6	0.454	6.93	19
168	M15_pH6	0.423	6.9	20
168	M15_pH6	0.513	6.93	21
168	M15_pH6_2	0.151	6.87	22
168	M15_pH6_2	0.349	6.91	23
168	M15_pH6_2	0.297	6.9	24
168	M15_pH6_4	0.178	6.91	25
168	M15_pH6_4	0.279	6.95	26
168	M15_pH6_4	0.319	6.96	27
168	M15_pH6_6	0.253	6.97	28
168	M15_pH6_6	0.258	6.97	29
168	M15_pH6_6	0.255	7.01	30
168	M15_pH6_8	0.186	7.03	31
168	M15_pH6_8	0.177	7.02	32
168	M15_pH6_8	0.178	7.06	33
168	M15_pH7	0.129	7.17	34
168	M15_pH7	0.171	7.14	35
168	M15_pH7	0.192	7.2	36
192	M15_pH5	0.061	5.73	1
192	M15_pH5	0.067	5.75	2
192	M15_pH5	0.069	5.71	3
192	M15_pH5_2	0.056	6	4
192	M15_pH5_2	0.067	6.04	5
192	M15_pH5_2	0.055	5.96	6
192	M15_pH5_4	0.088	6.22	7
192	M15_pH5_4	0.104	6.26	8
192	M15_pH5_4	0.094	6.18	9
192	M15_pH5_6	0.149	6.54	10
192	M15_pH5_6	0.132	6.45	11
192	M15_pH5_6	0.133	6.45	12
192	M15_pH5_8	0.146	6.65	13
192	M15_pH5_8	0.142	6.61	14
192	M15_pH5_8	0.145	6.65	15
192	M15_pH5_92	0.622	6.91	16
192	M15_pH5_92	0.621	7	17
192	M15_pH5_92	0.621	7.12	18
192	M15_pH6	0.455	6.92	19
192	M15_pH6	0.48	6.95	20
192	M15_pH6	0.533	6.97	21
192	M15_pH6_2	0.219	6.88	22
192	M15_pH6_2	0.321	6.91	23
192	M15_pH6_2	0.365	6.92	24
192	M15_pH6_4	0.234	6.92	25
192	M15_pH6_4	0.299	6.95	26
192	M15_pH6_4	0.323	6.97	27
192	M15_pH6_6	0.258	6.96	28
192	M15_pH6_6	0.263	6.97	29
192	M15_pH6_6	0.285	7.02	30
192	M15_pH6_8	0.169	7.02	31
192	M15_pH6_8	0.159	7.02	32
192	M15_pH6_8	0.168	7.06	33
192	M15_pH7	0.121	7.08	34
192	M15_pH7	0.148	7.17	35
192	M15_pH7	0.206	7.24	36
216	M15_pH5	0.068	5.88	1
216	M15_pH5	0.079	5.9	2
216	M15_pH5	0.078	5.87	3
216	M15_pH5_2	0.083	6.15	4
216	M15_pH5_2	0.095	6.2	5
216	M15_pH5_2	0.082	6.13	6
216	M15_pH5_4	0.132	6.38	7
216	M15_pH5_4	0.16	6.48	8
216	M15_pH5_4	0.14	6.41	9
216	M15_pH5_6	0.169	6.69	10
216	M15_pH5_6	0.168	6.63	11
216	M15_pH5_6	0.164	6.62	12
216	M15_pH5_8	0.167	6.79	13
216	M15_pH5_8	0.16	6.75	14
216	M15_pH5_8	0.153	6.77	15
216	M15_pH5_92	0.705	7.24	16
216	M15_pH5_92	0.697	7.1	17
216	M15_pH5_92	0.689	6.96	18
216	M15_pH6	0.472	6.98	19
216	M15_pH6	0.639	7.03	20
216	M15_pH6	0.674	7.05	21
216	M15_pH6_2	0.387	6.97	22
216	M15_pH6_2	0.456	7.01	23
216	M15_pH6_2	0.458	7.01	24
216	M15_pH6_4	0.341	6.95	25
216	M15_pH6_4	0.39	7.03	26
216	M15_pH6_4	0.382	7.04	27
216	M15_pH6_6	0.293	6.98	28
216	M15_pH6_6	0.253	7.05	29
216	M15_pH6_6	0.335	7.07	30
216	M15_pH6_8	0.203	7.06	31
216	M15_pH6_8	0.189	7.08	32
216	M15_pH6_8	0.18	7.11	33
216	M15_pH7	0.137	7.12	34
216	M15_pH7	0.163	7.23	35
216	M15_pH7	0.171	7.29	36
240	M15_pH5	0.053	5.89	1
240	M15_pH5	0.065	5.93	2
240	M15_pH5	0.061	5.89	3
240	M15_pH5_2	0.09	6.2	4
240	M15_pH5_2	0.136	6.26	5
240	M15_pH5_2	0.086	6.17	6
240	M15_pH5_4	0.141	6.46	7
240	M15_pH5_4	0.16	6.55	8
240	M15_pH5_4	0.136	6.45	9
240	M15_pH5_6	0.158	6.73	10
240	M15_pH5_6	0.169	6.69	11
240	M15_pH5_6	0.155	6.66	12
240	M15_pH5_8	0.173	6.8	13
240	M15_pH5_8	0.149	6.78	14
240	M15_pH5_8	0.15	6.78	15
240	M15_pH5_92	0.735	7.21	16
240	M15_pH5_92	0.729	7.07	17
240	M15_pH5_92	0.742	6.93	18
240	M15_pH6	0.619	6.97	19
240	M15_pH6	0.654	7.01	20
240	M15_pH6	0.674	7	21
240	M15_pH6_2	0.487	6.97	22
240	M15_pH6_2	0.486	6.97	23
240	M15_pH6_2	0.488	6.98	24
240	M15_pH6_4	0.424	7.01	25
240	M15_pH6_4	0.429	7.01	26
240	M15_pH6_4	0.428	7.03	27
240	M15_pH6_6	0.316	7	28
240	M15_pH6_6	0.301	7.02	29
240	M15_pH6_6	0.308	7.05	30
240	M15_pH6_8	0.201	7.06	31
240	M15_pH6_8	0.193	7.04	32
240	M15_pH6_8	0.161	7.08	33
240	M15_pH7	0.121	7.1	34
240	M15_pH7	0.167	7.2	35
240	M15_pH7	0.162	7.26	36
264	M15_pH5	0.059	5.94	1
264	M15_pH5	0.065	5.99	2
264	M15_pH5	0.058	5.95	3
264	M15_pH5_2	0.14	6.36	4
264	M15_pH5_2	0.143	6.43	5
264	M15_pH5_2	0.122	6.31	6
264	M15_pH5_4	0.187	6.65	7
264	M15_pH5_4	0.181	6.67	8
264	M15_pH5_4	0.175	6.56	9
264	M15_pH5_6	0.195	6.8	10
264	M15_pH5_6	0.195	6.8	11
264	M15_pH5_6	0.169	6.76	12
264	M15_pH5_8	0.227	6.83	13
264	M15_pH5_8	0.195	6.83	14
264	M15_pH5_8	0.175	6.81	15
264	M15_pH5_92	0.841	7.26	16
264	M15_pH5_92	0.871	7.1	17
264	M15_pH5_92	0.812	6.97	18
264	M15_pH6	0.719	7.01	19
264	M15_pH6	0.722	7.04	20
264	M15_pH6	0.716	7.04	21
264	M15_pH6_2	0.546	7.01	22
264	M15_pH6_2	0.514	7.01	23
264	M15_pH6_2	0.578	7.03	24
264	M15_pH6_4	0.5	7.05	25
264	M15_pH6_4	0.471	7.02	26
264	M15_pH6_4	0.529	7.06	27
264	M15_pH6_6	0.326	7.04	28
264	M15_pH6_6	0.303	7.04	29
264	M15_pH6_6	0.314	7.07	30
264	M15_pH6_8	0.197	7.07	31
264	M15_pH6_8	0.215	7.06	32
264	M15_pH6_8	0.18	7.09	33
264	M15_pH7	0.13	7.1	34
264	M15_pH7	0.172	7.19	35
264	M15_pH7	0.172	7.17	36
288	M15_pH5	0.044	5.96	1
288	M15_pH5	0.045	6	2
288	M15_pH5	0.046	5.96	3
288	M15_pH5_2	0.168	6.51	4
288	M15_pH5_2	0.169	6.58	5
288	M15_pH5_2	0.121	6.41	6
288	M15_pH5_4	0.203	6.77	7
288	M15_pH5_4	0.205	6.74	8
288	M15_pH5_4	0.189	6.63	9
288	M15_pH5_6	0.249	6.78	10
288	M15_pH5_6	0.266	6.82	11
288	M15_pH5_6	0.191	6.78	12
288	M15_pH5_8	0.236	6.81	13
288	M15_pH5_8	0.223	6.8	14
288	M15_pH5_8	0.192	6.79	15
288	M15_pH5_92	0.844	7.22	16
288	M15_pH5_92	0.849	7.08	17
288	M15_pH5_92	0.843	6.94	18
288	M15_pH6	0.709	6.99	19
288	M15_pH6	0.703	7.01	20
288	M15_pH6	0.716	7	21
288	M15_pH6_2	0.547	6.99	22
288	M15_pH6_2	0.515	6.97	23
288	M15_pH6_2	0.579	7	24
288	M15_pH6_4	0.502	7.03	25
288	M15_pH6_4	0.491	7.01	26
288	M15_pH6_4	0.515	7.05	27
288	M15_pH6_6	0.368	7.02	28
288	M15_pH6_6	0.338	7.02	29
288	M15_pH6_6	0.334	7.06	30
288	M15_pH6_8	0.192	7.06	31
288	M15_pH6_8	0.207	7.04	32
288	M15_pH6_8	0.179	7.07	33
288	M15_pH7	0.126	7.1	34
288	M15_pH7	0.129	7.18	35
288	M15_pH7	0.174	7.25	36
312	M15_pH5	0.064	6.1	1
312	M15_pH5	0.065	6	2
312	M15_pH5	0.069	5.9	3
312	M15_pH5_2	0.208	6.61	4
312	M15_pH5_2	0.209	6.58	5
312	M15_pH5_2	0.223	6.61	6
312	M15_pH5_4	0.278	6.76	7
312	M15_pH5_4	0.25	6.8	8
312	M15_pH5_4	0.249	6.72	9
312	M15_pH5_6	0.349	6.81	10
312	M15_pH5_6	0.306	6.82	11
312	M15_pH5_6	0.291	6.8	12
312	M15_pH5_8	0.286	6.81	13
312	M15_pH5_8	0.27	6.83	14
312	M15_pH5_8	0.242	6.79	15
312	M15_pH5_92	0.848	7.05	16
312	M15_pH5_92	0.849	7.15	17
312	M15_pH5_92	0.848	7.07	18
312	M15_pH6	0.698	6.99	19
312	M15_pH6	0.693	7.03	20
312	M15_pH6	0.696	7.1	21
312	M15_pH6_2	0.531	7	22
312	M15_pH6_2	0.525	6.98	23
312	M15_pH6_2	0.539	7.11	24
312	M15_pH6_4	0.493	7.06	25
312	M15_pH6_4	0.481	7.04	26
312	M15_pH6_4	0.466	7.08	27
312	M15_pH6_6	0.358	7.04	28
312	M15_pH6_6	0.328	7.04	29
312	M15_pH6_6	0.331	7.07	30
312	M15_pH6_8	0.202	7.06	31
312	M15_pH6_8	0.227	7.06	32
312	M15_pH6_8	0.209	7.09	33
312	M15_pH7	0.146	7.14	34
312	M15_pH7	0.169	7.18	35
312	M15_pH7	0.184	7.25	36

## Sheet: Fig3
Figure 3. L. crescens growth with pH at a range of initial pH (5.0-6.2) in Hi-GI medium.
Time	Media	Od	pH	Subject
0	Hi_pH5	0.018	5.05	1
0	Hi_pH5	0.017	5.06	2
0	Hi_pH5	0.018	5.03	3
0	Hi_pH5_2	0.021	5.24	4
0	Hi_pH5_2	0.018	5.21	5
0	Hi_pH5_2	0.017	5.2	6
0	Hi_pH5_4	0.017	5.38	7
0	Hi_pH5_4	0.019	5.38	8
0	Hi_pH5_4	0.019	5.38	9
0	Hi_pH5_6	0.017	5.58	10
0	Hi_pH5_6	0.02	5.56	11
0	Hi_pH5_6	0.019	5.56	12
0	Hi_pH5_8	0.019	5.73	13
0	Hi_pH5_8	0.018	5.73	14
0	Hi_pH5_8	0.019	5.73	15
0	Hi_pH5_92	0.02	5.86	16
0	Hi_pH5_92	0.02	5.85	17
0	Hi_pH5_92	0.019	5.85	18
0	Hi_pH6	0.029	5.97	19
0	Hi_pH6	0.02	5.95	20
0	Hi_pH6	0.018	5.95	21
0	Hi_pH6_2	0.02	6.14	22
0	Hi_pH6_2	0.019	6.13	23
0	Hi_pH6_2	0.02	6.15	24
24	Hi_pH5	0.02	5.12	1
24	Hi_pH5	0.019	5.1	2
24	Hi_pH5	0.024	5.13	3
24	Hi_pH5_2	0.029	5.3	4
24	Hi_pH5_2	0.03	5.31	5
24	Hi_pH5_2	0.03	5.33	6
24	Hi_pH5_4	0.036	5.49	7
24	Hi_pH5_4	0.037	5.51	8
24	Hi_pH5_4	0.038	5.51	9
24	Hi_pH5_6	0.044	5.67	10
24	Hi_pH5_6	0.047	5.67	11
24	Hi_pH5_6	0.045	5.68	12
24	Hi_pH5_8	0.049	5.84	13
24	Hi_pH5_8	0.046	5.86	14
24	Hi_pH5_8	0.051	5.86	15
24	Hi_pH5_92	0.051	5.95	16
24	Hi_pH5_92	0.051	5.96	17
24	Hi_pH5_92	0.05	5.96	18
24	Hi_pH6	0.053	6.09	19
24	Hi_pH6	0.053	6.06	20
24	Hi_pH6	0.054	6.06	21
24	Hi_pH6_2	0.055	6.23	22
24	Hi_pH6_2	0.055	6.24	23
24	Hi_pH6_2	0.055	6.24	24
48	Hi_pH5	0.019	5.22	1
48	Hi_pH5	0.024	5.21	2
48	Hi_pH5	0.03	5.23	3
48	Hi_pH5_2	0.044	5.42	4
48	Hi_pH5_2	0.053	5.43	5
48	Hi_pH5_2	0.045	5.46	6
48	Hi_pH5_4	0.07	5.61	7
48	Hi_pH5_4	0.066	5.63	8
48	Hi_pH5_4	0.076	5.64	9
48	Hi_pH5_6	0.089	5.82	10
48	Hi_pH5_6	0.102	5.82	11
48	Hi_pH5_6	0.084	5.82	12
48	Hi_pH5_8	0.116	5.99	13
48	Hi_pH5_8	0.095	6	14
48	Hi_pH5_8	0.098	6	15
48	Hi_pH5_92	0.112	6.09	16
48	Hi_pH5_92	0.116	6.12	17
48	Hi_pH5_92	0.115	6.11	18
48	Hi_pH6	0.116	6.28	19
48	Hi_pH6	0.12	6.2	20
48	Hi_pH6	0.113	6.19	21
48	Hi_pH6_2	0.124	6.35	22
48	Hi_pH6_2	0.115	6.36	23
48	Hi_pH6_2	0.119	6.35	24
72	Hi_pH5	0.051	5.31	1
72	Hi_pH5	0.048	5.29	2
72	Hi_pH5	0.048	5.31	3
72	Hi_pH5_2	0.046	5.51	4
72	Hi_pH5_2	0.046	5.49	5
72	Hi_pH5_2	0.054	5.5	6
72	Hi_pH5_4	0.087	5.71	7
72	Hi_pH5_4	0.102	5.73	8
72	Hi_pH5_4	0.118	5.78	9
72	Hi_pH5_6	0.167	6	10
72	Hi_pH5_6	0.162	5.99	11
72	Hi_pH5_6	0.176	6	12
72	Hi_pH5_8	0.214	6.21	13
72	Hi_pH5_8	0.202	6.19	14
72	Hi_pH5_8	0.199	6.2	15
72	Hi_pH5_92	0.217	6.26	16
72	Hi_pH5_92	0.217	6.31	17
72	Hi_pH5_92	0.218	6.31	18
72	Hi_pH6	0.229	6.4	19
72	Hi_pH6	0.198	6.35	20
72	Hi_pH6	0.201	6.35	21
72	Hi_pH6_2	0.242	6.45	22
72	Hi_pH6_2	0.23	6.45	23
72	Hi_pH6_2	0.248	6.45	24
96	Hi_pH5	0.069	5.47	1
96	Hi_pH5	0.066	5.45	2
96	Hi_pH5	0.084	5.5	3
96	Hi_pH5_2	0.088	5.67	4
96	Hi_pH5_2	0.096	5.69	5
96	Hi_pH5_2	0.097	5.71	6
96	Hi_pH5_4	0.127	5.91	7
96	Hi_pH5_4	0.14	5.95	8
96	Hi_pH5_4	0.18	6.03	9
96	Hi_pH5_6	0.248	6.23	10
96	Hi_pH5_6	0.241	6.21	11
96	Hi_pH5_6	0.224	6.21	12
96	Hi_pH5_8	0.299	6.4	13
96	Hi_pH5_8	0.284	6.41	14
96	Hi_pH5_8	0.279	6.41	15
96	Hi_pH5_92	0.34	6.43	16
96	Hi_pH5_92	0.341	6.47	17
96	Hi_pH5_92	0.339	6.47	18
96	Hi_pH6	0.318	6.49	19
96	Hi_pH6	0.321	6.49	20
96	Hi_pH6	0.332	6.47	21
96	Hi_pH6_2	0.341	6.56	22
96	Hi_pH6_2	0.336	6.57	23
96	Hi_pH6_2	0.345	6.57	24
120	Hi_pH5	0.062	5.46	1
120	Hi_pH5	0.058	5.44	2
120	Hi_pH5	0.065	5.48	3
120	Hi_pH5_2	0.084	5.67	4
120	Hi_pH5_2	0.089	5.69	5
120	Hi_pH5_2	0.093	5.71	6
120	Hi_pH5_4	0.144	5.9	7
120	Hi_pH5_4	0.133	5.92	8
120	Hi_pH5_4	0.151	6.03	9
120	Hi_pH5_6	0.231	6.29	10
120	Hi_pH5_6	0.218	6.25	11
120	Hi_pH5_6	0.221	6.23	12
120	Hi_pH5_8	0.327	6.39	13
120	Hi_pH5_8	0.284	6.36	14
120	Hi_pH5_8	0.299	6.37	15
120	Hi_pH5_92	0.356	6.39	16
120	Hi_pH5_92	0.347	6.44	17
120	Hi_pH5_92	0.35	6.44	18
120	Hi_pH6	0.303	6.47	19
120	Hi_pH6	0.36	6.47	20
120	Hi_pH6	0.314	6.44	21
120	Hi_pH6_2	0.34	6.55	22
120	Hi_pH6_2	0.35	6.55	23
120	Hi_pH6_2	0.39	6.57	24
144	Hi_pH5	0.055	5.52	1
144	Hi_pH5	0.056	5.52	2
144	Hi_pH5	0.059	5.57	3
144	Hi_pH5_2	0.1	5.77	4
144	Hi_pH5_2	0.099	5.8	5
144	Hi_pH5_2	0.09	5.81	6
144	Hi_pH5_4	0.115	5.97	7
144	Hi_pH5_4	0.123	6	8
144	Hi_pH5_4	0.181	6.12	9
144	Hi_pH5_6	0.241	6.35	10
144	Hi_pH5_6	0.255	6.33	11
144	Hi_pH5_6	0.227	6.3	12
144	Hi_pH5_8	0.36	6.43	13
144	Hi_pH5_8	0.33	6.41	14
144	Hi_pH5_8	0.315	6.42	15
144	Hi_pH5_92	0.367	6.43	16
144	Hi_pH5_92	0.376	6.48	17
144	Hi_pH5_92	0.358	6.48	18
144	Hi_pH6	0.34	6.5	19
144	Hi_pH6	0.357	6.49	20
144	Hi_pH6	0.327	6.48	21
144	Hi_pH6_2	0.381	6.59	22
144	Hi_pH6_2	0.384	6.59	23
144	Hi_pH6_2	0.393	6.62	24
168	Hi_pH5	0.048	5.62	1
168	Hi_pH5	0.045	5.61	2
168	Hi_pH5	0.055	5.67	3
168	Hi_pH5_2	0.08	5.9	4
168	Hi_pH5_2	0.084	5.9	5
168	Hi_pH5_2	0.087	5.91	6
168	Hi_pH5_4	0.115	6.07	7
168	Hi_pH5_4	0.129	6.1	8
168	Hi_pH5_4	0.162	6.22	9
168	Hi_pH5_6	0.232	6.43	10
168	Hi_pH5_6	0.241	6.42	11
168	Hi_pH5_6	0.224	6.4	12
168	Hi_pH5_8	0.319	6.51	13
168	Hi_pH5_8	0.314	6.47	14
168	Hi_pH5_8	0.324	6.47	15
168	Hi_pH5_92	0.363	6.5	16
168	Hi_pH5_92	0.362	6.55	17
168	Hi_pH5_92	0.364	6.54	18
168	Hi_pH6	0.329	6.56	19
168	Hi_pH6	0.336	6.54	20
168	Hi_pH6	0.319	6.53	21
168	Hi_pH6_2	0.372	6.63	22
168	Hi_pH6_2	0.368	6.64	23
168	Hi_pH6_2	0.398	6.66	24
192	Hi_pH5	0.054	5.62	1
192	Hi_pH5	0.064	5.61	2
192	Hi_pH5	0.05	5.67	3
192	Hi_pH5_2	0.106	5.89	4
192	Hi_pH5_2	0.096	5.9	5
192	Hi_pH5_2	0.103	5.91	6
192	Hi_pH5_4	0.142	6.07	7
192	Hi_pH5_4	0.149	6.1	8
192	Hi_pH5_4	0.165	6.23	9
192	Hi_pH5_6	0.275	6.4	10
192	Hi_pH5_6	0.285	6.39	11
192	Hi_pH5_6	0.277	6.38	12
192	Hi_pH5_8	0.342	6.5	13
192	Hi_pH5_8	0.336	6.46	14
192	Hi_pH5_8	0.343	6.46	15
192	Hi_pH5_92	0.393	6.5	16
192	Hi_pH5_92	0.396	6.55	17
192	Hi_pH5_92	0.388	6.53	18
192	Hi_pH6	0.349	6.53	19
192	Hi_pH6	0.354	6.55	20
192	Hi_pH6	0.352	6.52	21
192	Hi_pH6_2	0.404	6.64	22
192	Hi_pH6_2	0.407	6.64	23
192	Hi_pH6_2	0.414	6.67	24
216	Hi_pH5	0.056	5.67	1
216	Hi_pH5	0.063	5.71	2
216	Hi_pH5	0.069	5.78	3
216	Hi_pH5_2	0.118	6.01	4
216	Hi_pH5_2	0.119	6.03	5
216	Hi_pH5_2	0.122	6.04	6
216	Hi_pH5_4	0.15	6.16	7
216	Hi_pH5_4	0.162	6.23	8
216	Hi_pH5_4	0.197	6.34	9
216	Hi_pH5_6	0.355	6.48	10
216	Hi_pH5_6	0.345	6.49	11
216	Hi_pH5_6	0.277	6.48	12
216	Hi_pH5_8	0.362	6.55	13
216	Hi_pH5_8	0.364	6.55	14
216	Hi_pH5_8	0.36	6.57	15
216	Hi_pH5_92	0.401	6.57	16
216	Hi_pH5_92	0.447	6.64	17
216	Hi_pH5_92	0.417	6.64	18
216	Hi_pH6	0.378	6.64	19
216	Hi_pH6	0.382	6.65	20
216	Hi_pH6	0.367	6.63	21
216	Hi_pH6_2	0.441	6.74	22
216	Hi_pH6_2	0.414	6.74	23
216	Hi_pH6_2	0.457	6.78	24
240	Hi_pH5	0.059	5.69	1
240	Hi_pH5	0.07	5.67	2
240	Hi_pH5	0.079	5.75	3
240	Hi_pH5_2	0.11	6.01	4
240	Hi_pH5_2	0.115	6.02	5
240	Hi_pH5_2	0.113	6.03	6
240	Hi_pH5_4	0.187	6.18	7
240	Hi_pH5_4	0.182	6.22	8
240	Hi_pH5_4	0.193	6.33	9
240	Hi_pH5_6	0.365	6.45	10
240	Hi_pH5_6	0.351	6.44	11
240	Hi_pH5_6	0.352	6.43	12
240	Hi_pH5_8	0.415	6.58	13
240	Hi_pH5_8	0.399	6.52	14
240	Hi_pH5_8	0.388	6.52	15
240	Hi_pH5_92	0.468	6.57	16
240	Hi_pH5_92	0.452	6.6	17
240	Hi_pH5_92	0.461	6.6	18
240	Hi_pH6	0.417	6.62	19
240	Hi_pH6	0.401	6.6	20
240	Hi_pH6	0.413	6.58	21
240	Hi_pH6_2	0.456	6.71	22
240	Hi_pH6_2	0.467	6.7	23
240	Hi_pH6_2	0.454	6.74	24
264	Hi_pH5	0.067	5.72	1
264	Hi_pH5	0.07	5.73	2
264	Hi_pH5	0.09	5.82	3
264	Hi_pH5_2	0.137	6.08	4
264	Hi_pH5_2	0.135	6.08	5
264	Hi_pH5_2	0.146	6.1	6
264	Hi_pH5_4	0.18	6.26	7
264	Hi_pH5_4	0.196	6.29	8
264	Hi_pH5_4	0.239	6.38	9
264	Hi_pH5_6	0.421	6.5	10
264	Hi_pH5_6	0.389	6.49	11
264	Hi_pH5_6	0.35	6.49	12
264	Hi_pH5_8	0.438	6.64	13
264	Hi_pH5_8	0.429	6.57	14
264	Hi_pH5_8	0.448	6.57	15
264	Hi_pH5_92	0.469	6.62	16
264	Hi_pH5_92	0.516	6.66	17
264	Hi_pH5_92	0.511	6.66	18
264	Hi_pH6	0.46	6.67	19
264	Hi_pH6	0.455	6.67	20
264	Hi_pH6	0.42	6.65	21
264	Hi_pH6_2	0.473	6.78	22
264	Hi_pH6_2	0.462	6.78	23
264	Hi_pH6_2	0.507	6.8	24
288	Hi_pH5	0.06	5.78	1
288	Hi_pH5	0.061	5.74	2
288	Hi_pH5	0.078	5.84	3
288	Hi_pH5_2	0.135	6.11	4
288	Hi_pH5_2	0.148	6.12	5
288	Hi_pH5_2	0.142	6.13	6
288	Hi_pH5_4	0.17	6.3	7
288	Hi_pH5_4	0.178	6.34	8
288	Hi_pH5_4	0.224	6.39	9
288	Hi_pH5_6	0.39	6.52	10
288	Hi_pH5_6	0.361	6.5	11
288	Hi_pH5_6	0.337	6.49	12
288	Hi_pH5_8	0.426	6.65	13
288	Hi_pH5_8	0.395	6.59	14
288	Hi_pH5_8	0.457	6.59	15
288	Hi_pH5_92	0.487	6.63	16
288	Hi_pH5_92	0.492	6.67	17
288	Hi_pH5_92	0.483	6.67	18
288	Hi_pH6	0.436	6.69	19
288	Hi_pH6	0.447	6.67	20
288	Hi_pH6	0.414	6.65	21
288	Hi_pH6_2	0.459	6.78	22
288	Hi_pH6_2	0.472	6.76	23
288	Hi_pH6_2	0.502	6.8	24
312	Hi_pH5	0.072	5.89	1
312	Hi_pH5	0.074	5.87	2
312	Hi_pH5	0.076	5.85	3
312	Hi_pH5_2	0.151	6.21	4
312	Hi_pH5_2	0.149	6.12	5
312	Hi_pH5_2	0.148	6.18	6
312	Hi_pH5_4	0.156	6.32	7
312	Hi_pH5_4	0.168	6.34	8
312	Hi_pH5_4	0.176	6.39	9
312	Hi_pH5_6	0.346	6.52	10
312	Hi_pH5_6	0.352	6.5	11
312	Hi_pH5_6	0.352	6.48	12
312	Hi_pH5_8	0.447	6.65	13
312	Hi_pH5_8	0.352	6.65	14
312	Hi_pH5_8	0.438	6.62	15
312	Hi_pH5_92	0.463	6.69	16
312	Hi_pH5_92	0.47	6.68	17
312	Hi_pH5_92	0.455	6.67	18
312	Hi_pH6	0.407	6.69	19
312	Hi_pH6	0.414	6.67	20
312	Hi_pH6	0.401	6.74	21
312	Hi_pH6_2	0.461	6.8	22
312	Hi_pH6_2	0.446	6.86	23
312	Hi_pH6_2	0.458	6.8	24

## Sheet: Fig4
Figure 4. L. crescens growth with pH at a range of initial pH (5.0-8.2) in BM-7 medium.
Time	Media	Od	pH	Subject
0	BM7_pH5	0.021	5.06	1
0	BM7_pH5	0.02	5.07	2
0	BM7_pH5	0.02	5.07	3
0	BM7_pH5_2	0.024	5.27	4
0	BM7_pH5_2	0.022	5.27	5
0	BM7_pH5_2	0.023	5.27	6
0	BM7_pH5_4	0.033	5.45	7
0	BM7_pH5_4	0.02	5.45	8
0	BM7_pH5_4	0.02	5.45	9
0	BM7_pH5_6	0.018	5.66	10
0	BM7_pH5_6	0.022	5.65	11
0	BM7_pH5_6	0.032	5.65	12
0	BM7_pH5_8	0.021	5.88	13
0	BM7_pH5_8	0.021	5.83	14
0	BM7_pH5_8	0.022	5.86	15
0	BM7_pH5_92	0.021	5.93	16
0	BM7_pH5_92	0.021	5.93	17
0	BM7_pH5_92	0.021	5.94	18
0	BM7_pH6	0.022	6.02	19
0	BM7_pH6	0.021	6.02	20
0	BM7_pH6	0.021	6.01	21
0	BM7_pH6_2	0.021	6.22	22
0	BM7_pH6_2	0.02	6.22	23
0	BM7_pH6_2	0.02	6.22	24
0	BM7_pH6_4	0.021	6.41	25
0	BM7_pH6_4	0.021	6.41	26
0	BM7_pH6_4	0.021	6.41	27
0	BM7_pH6_5	0.02	6.5	28
0	BM7_pH6_5	0.023	6.5	29
0	BM7_pH6_5	0.021	6.5	30
0	BM7_pH6_6	0.023	6.62	31
0	BM7_pH6_6	0.022	6.62	32
0	BM7_pH6_6	0.022	6.62	33
0	BM7_pH6_8	0.02	6.79	34
0	BM7_pH6_8	0.021	6.79	35
0	BM7_pH6_8	0.023	6.79	36
0	BM7_pH6_9	0.019	6.89	37
0	BM7_pH6_9	0.02	6.89	38
0	BM7_pH6_9	0.018	6.9	39
0	BM7_pH7	0.021	6.99	40
0	BM7_pH7	0.022	7	41
0	BM7_pH7	0.023	7.01	42
0	BM7_pH7_2	0.022	7.2	43
0	BM7_pH7_2	0.023	7.19	44
0	BM7_pH7_2	0.024	7.2	45
0	BM7_pH7_4	0.021	7.4	46
0	BM7_pH7_4	0.021	7.41	47
0	BM7_pH7_4	0.021	7.41	48
0	BM7_pH7_6	0.021	7.57	49
0	BM7_pH7_6	0.021	7.56	50
0	BM7_pH7_6	0.02	7.57	51
0	BM7_pH7_8	0.021	7.73	52
0	BM7_pH7_8	0.022	7.73	53
0	BM7_pH7_8	0.022	7.73	54
0	BM7_pH8	0.022	7.88	55
0	BM7_pH8	0.023	7.88	56
0	BM7_pH8	0.022	7.88	57
0	BM7_pH8_2	0.022	8.03	58
0	BM7_pH8_2	0.023	8.04	59
0	BM7_pH8_2	0.022	8.03	60
24	BM7_pH5	0.023	5.13	1
24	BM7_pH5	0.023	5.11	2
24	BM7_pH5	0.023	5.14	3
24	BM7_pH5_2	0.047	5.33	4
24	BM7_pH5_2	0.03	5.34	5
24	BM7_pH5_2	0.033	5.34	6
24	BM7_pH5_4	0.035	5.49	7
24	BM7_pH5_4	0.034	5.5	8
24	BM7_pH5_4	0.035	5.49	9
24	BM7_pH5_6	0.041	5.68	10
24	BM7_pH5_6	0.038	5.66	11
24	BM7_pH5_6	0.038	5.67	12
24	BM7_pH5_8	0.049	5.9	13
24	BM7_pH5_8	0.047	5.85	14
24	BM7_pH5_8	0.047	5.88	15
24	BM7_pH5_92	0.047	5.94	16
24	BM7_pH5_92	0.047	5.93	17
24	BM7_pH5_92	0.047	5.93	18
24	BM7_pH6	0.05	6.02	19
24	BM7_pH6	0.054	6.03	20
24	BM7_pH6	0.05	6.01	21
24	BM7_pH6_2	0.053	6.23	22
24	BM7_pH6_2	0.053	6.22	23
24	BM7_pH6_2	0.053	6.22	24
24	BM7_pH6_4	0.046	6.41	25
24	BM7_pH6_4	0.049	6.41	26
24	BM7_pH6_4	0.047	6.42	27
24	BM7_pH6_5	0.051	6.5	28
24	BM7_pH6_5	0.052	6.51	29
24	BM7_pH6_5	0.054	6.5	30
24	BM7_pH6_6	0.035	6.62	31
24	BM7_pH6_6	0.058	6.65	32
24	BM7_pH6_6	0.046	6.64	33
24	BM7_pH6_8	0.037	6.78	34
24	BM7_pH6_8	0.038	6.8	35
24	BM7_pH6_8	0.055	6.82	36
24	BM7_pH6_9	0.035	6.89	37
24	BM7_pH6_9	0.034	6.89	38
24	BM7_pH6_9	0.034	6.91	39
24	BM7_pH7	0.032	7.01	40
24	BM7_pH7	0.033	7.01	41
24	BM7_pH7	0.034	7.02	42
24	BM7_pH7_2	0.032	7.21	43
24	BM7_pH7_2	0.031	7.2	44
24	BM7_pH7_2	0.107	7.23	45
24	BM7_pH7_4	0.03	7.43	46
24	BM7_pH7_4	0.03	7.43	47
24	BM7_pH7_4	0.032	7.46	48
24	BM7_pH7_6	0.025	7.61	49
24	BM7_pH7_6	0.028	7.62	50
24	BM7_pH7_6	0.035	7.63	51
24	BM7_pH7_8	0.027	7.79	52
24	BM7_pH7_8	0.029	7.81	53
24	BM7_pH7_8	0.028	7.8	54
24	BM7_pH8	0.026	7.93	55
24	BM7_pH8	0.026	7.94	56
24	BM7_pH8	0.027	7.95	57
24	BM7_pH8_2	0.02	8.09	58
24	BM7_pH8_2	0.025	8.08	59
24	BM7_pH8_2	0.024	8.09	60
48	BM7_pH5	0.037	5.19	1
48	BM7_pH5	0.036	5.2	2
48	BM7_pH5	0.036	5.2	3
48	BM7_pH5_2	0.053	5.45	4
48	BM7_pH5_2	0.057	5.46	5
48	BM7_pH5_2	0.057	5.46	6
48	BM7_pH5_4	0.071	5.68	7
48	BM7_pH5_4	0.077	5.69	8
48	BM7_pH5_4	0.079	5.69	9
48	BM7_pH5_6	0.096	5.88	10
48	BM7_pH5_6	0.095	5.88	11
48	BM7_pH5_6	0.097	5.88	12
48	BM7_pH5_8	0.114	6.09	13
48	BM7_pH5_8	0.112	6.05	14
48	BM7_pH5_8	0.116	6.07	15
48	BM7_pH5_92	0.111	6.12	16
48	BM7_pH5_92	0.108	6.1	17
48	BM7_pH5_92	0.12	6.12	18
48	BM7_pH6	0.131	6.2	19
48	BM7_pH6	0.123	6.2	20
48	BM7_pH6	0.118	6.18	21
48	BM7_pH6_2	0.125	6.37	22
48	BM7_pH6_2	0.123	6.37	23
48	BM7_pH6_2	0.128	6.37	24
48	BM7_pH6_4	0.133	6.55	25
48	BM7_pH6_4	0.127	6.55	26
48	BM7_pH6_4	0.106	6.52	27
48	BM7_pH6_5	0.131	6.63	28
48	BM7_pH6_5	0.115	6.61	29
48	BM7_pH6_5	0.111	6.61	30
48	BM7_pH6_6	0.079	6.69	31
48	BM7_pH6_6	0.119	6.69	32
48	BM7_pH6_6	0.099	6.74	33
48	BM7_pH6_8	0.072	6.85	34
48	BM7_pH6_8	0.074	6.87	35
48	BM7_pH6_8	0.111	6.91	36
48	BM7_pH6_9	0.078	6.98	37
48	BM7_pH6_9	0.066	6.97	38
48	BM7_pH6_9	0.066	6.97	39
48	BM7_pH7	0.076	7.08	40
48	BM7_pH7	0.059	7.07	41
48	BM7_pH7	0.062	7.07	42
48	BM7_pH7_2	0.052	7.27	43
48	BM7_pH7_2	0.05	7.27	44
48	BM7_pH7_2	0.051	7.27	45
48	BM7_pH7_4	0.043	7.5	46
48	BM7_pH7_4	0.045	7.5	47
48	BM7_pH7_4	0.051	7.52	48
48	BM7_pH7_6	0.034	7.68	49
48	BM7_pH7_6	0.036	7.68	50
48	BM7_pH7_6	0.035	7.68	51
48	BM7_pH7_8	0.035	7.83	52
48	BM7_pH7_8	0.037	7.83	53
48	BM7_pH7_8	0.036	7.85	54
48	BM7_pH8	0.031	7.98	55
48	BM7_pH8	0.033	7.99	56
48	BM7_pH8	0.033	7.99	57
48	BM7_pH8_2	0.026	8.13	58
48	BM7_pH8_2	0.027	8.13	59
48	BM7_pH8_2	0.028	8.12	60
72	BM7_pH5	0.051	5.32	1
72	BM7_pH5	0.043	5.31	2
72	BM7_pH5	0.043	5.29	3
72	BM7_pH5_2	0.07	5.57	4
72	BM7_pH5_2	0.05	5.57	5
72	BM7_pH5_2	0.055	5.56	6
72	BM7_pH5_4	0.098	5.83	7
72	BM7_pH5_4	0.077	5.81	8
72	BM7_pH5_4	0.063	5.79	9
72	BM7_pH5_6	0.135	6.02	10
72	BM7_pH5_6	0.107	6	11
72	BM7_pH5_6	0.109	6.01	12
72	BM7_pH5_8	0.187	6.24	13
72	BM7_pH5_8	0.163	6.17	14
72	BM7_pH5_8	0.17	6.2	15
72	BM7_pH5_92	0.168	6.23	16
72	BM7_pH5_92	0.154	6.22	17
72	BM7_pH5_92	0.169	6.25	18
72	BM7_pH6	0.182	6.33	19
72	BM7_pH6	0.176	6.31	20
72	BM7_pH6	0.158	6.28	21
72	BM7_pH6_2	0.177	6.47	22
72	BM7_pH6_2	0.172	6.47	23
72	BM7_pH6_2	0.17	6.46	24
72	BM7_pH6_4	0.183	6.64	25
72	BM7_pH6_4	0.179	6.63	26
72	BM7_pH6_4	0.14	6.6	27
72	BM7_pH6_5	0.194	6.73	28
72	BM7_pH6_5	0.157	6.7	29
72	BM7_pH6_5	0.172	6.71	30
72	BM7_pH6_6	0.112	6.76	31
72	BM7_pH6_6	0.18	6.85	32
72	BM7_pH6_6	0.146	6.8	33
72	BM7_pH6_8	0.1	6.93	34
72	BM7_pH6_8	0.108	6.95	35
72	BM7_pH6_8	0.149	7.01	36
72	BM7_pH6_9	0.114	7.07	37
72	BM7_pH6_9	0.097	7.05	38
72	BM7_pH6_9	0.085	7.03	39
72	BM7_pH7	0.096	7.16	40
72	BM7_pH7	0.068	7.13	41
72	BM7_pH7	0.084	7.16	42
72	BM7_pH7_2	0.064	7.34	43
72	BM7_pH7_2	0.06	7.35	44
72	BM7_pH7_2	0.062	7.34	45
72	BM7_pH7_4	0.043	7.58	46
72	BM7_pH7_4	0.041	7.58	47
72	BM7_pH7_4	0.047	7.59	48
72	BM7_pH7_6	0.029	7.73	49
72	BM7_pH7_6	0.033	7.73	50
72	BM7_pH7_6	0.031	7.73	51
72	BM7_pH7_8	0.031	7.88	52
72	BM7_pH7_8	0.033	7.88	53
72	BM7_pH7_8	0.032	7.88	54
72	BM7_pH8	0.025	8.01	55
72	BM7_pH8	0.028	8.01	56
72	BM7_pH8	0.027	8.02	57
72	BM7_pH8_2	0.021	8.13	58
72	BM7_pH8_2	0.023	8.12	59
72	BM7_pH8_2	0.021	8.14	60
96	BM7_pH5	0.073	5.43	1
96	BM7_pH5	0.069	5.42	2
96	BM7_pH5	0.069	5.42	3
96	BM7_pH5_2	0.063	5.77	4
96	BM7_pH5_2	0.071	5.68	5
96	BM7_pH5_2	0.083	5.69	6
96	BM7_pH5_4	0.183	6.05	7
96	BM7_pH5_4	0.128	5.98	8
96	BM7_pH5_4	0.104	5.93	9
96	BM7_pH5_6	0.224	6.21	10
96	BM7_pH5_6	0.167	6.14	11
96	BM7_pH5_6	0.178	6.14	12
96	BM7_pH5_8	0.274	6.36	13
96	BM7_pH5_8	0.221	6.27	14
96	BM7_pH5_8	0.23	6.28	15
96	BM7_pH5_92	0.235	6.35	16
96	BM7_pH5_92	0.202	6.31	17
96	BM7_pH5_92	0.226	6.32	18
96	BM7_pH6	0.255	6.43	19
96	BM7_pH6	0.241	6.39	20
96	BM7_pH6	0.222	6.38	21
96	BM7_pH6_2	0.228	6.52	22
96	BM7_pH6_2	0.223	6.54	23
96	BM7_pH6_2	0.228	6.54	24
96	BM7_pH6_4	0.264	6.76	25
96	BM7_pH6_4	0.242	6.73	26
96	BM7_pH6_4	0.194	6.69	27
96	BM7_pH6_5	0.271	6.84	28
96	BM7_pH6_5	0.22	6.79	29
96	BM7_pH6_5	0.23	6.8	30
96	BM7_pH6_6	0.17	6.87	31
96	BM7_pH6_6	0.264	6.97	32
96	BM7_pH6_6	0.217	6.92	33
96	BM7_pH6_8	0.162	7.03	34
96	BM7_pH6_8	0.16	7.05	35
96	BM7_pH6_8	0.221	7.13	36
96	BM7_pH6_9	0.178	7.16	37
96	BM7_pH6_9	0.151	7.13	38
96	BM7_pH6_9	0.138	7.13	39
96	BM7_pH7	0.149	7.26	40
96	BM7_pH7	0.109	7.21	41
96	BM7_pH7	0.143	7.25	42
96	BM7_pH7_2	0.101	7.42	43
96	BM7_pH7_2	0.099	7.42	44
96	BM7_pH7_2	0.1	7.42	45
96	BM7_pH7_4	0.056	7.61	46
96	BM7_pH7_4	0.056	7.62	47
96	BM7_pH7_4	0.064	7.65	48
96	BM7_pH7_6	0.034	7.77	49
96	BM7_pH7_6	0.036	7.77	50
96	BM7_pH7_6	0.035	7.77	51
96	BM7_pH7_8	0.034	7.93	52
96	BM7_pH7_8	0.039	7.95	53
96	BM7_pH7_8	0.036	7.94	54
96	BM7_pH8	0.03	8.06	55
96	BM7_pH8	0.032	8.08	56
96	BM7_pH8	0.033	8.08	57
96	BM7_pH8_2	0.025	8.19	58
96	BM7_pH8_2	0.027	8.2	59
96	BM7_pH8_2	0.027	8.19	60
120	BM7_pH5	0.061	5.58	1
120	BM7_pH5	0.087	5.48	2
120	BM7_pH5	0.072	5.52	3
120	BM7_pH5_2	0.071	5.74	4
120	BM7_pH5_2	0.079	5.73	5
120	BM7_pH5_2	0.073	5.75	6
120	BM7_pH5_4	0.161	6.03	7
120	BM7_pH5_4	0.157	6.06	8
120	BM7_pH5_4	0.155	6	9
120	BM7_pH5_6	0.235	6.2	10
120	BM7_pH5_6	0.269	6.2	11
120	BM7_pH5_6	0.21	6.21	12
120	BM7_pH5_8	0.276	6.3	13
120	BM7_pH5_8	0.275	6.31	14
120	BM7_pH5_8	0.276	6.3	15
120	BM7_pH5_92	0.254	6.38	16
120	BM7_pH5_92	0.273	6.33	17
120	BM7_pH5_92	0.264	6.34	18
120	BM7_pH6	0.28	6.45	19
120	BM7_pH6	0.291	6.38	20
120	BM7_pH6	0.275	6.37	21
120	BM7_pH6_2	0.301	6.55	22
120	BM7_pH6_2	0.291	6.53	23
120	BM7_pH6_2	0.273	6.52	24
120	BM7_pH6_4	0.287	6.78	25
120	BM7_pH6_4	0.259	6.73	26
120	BM7_pH6_4	0.269	6.71	27
120	BM7_pH6_5	0.306	6.93	28
120	BM7_pH6_5	0.35	6.82	29
120	BM7_pH6_5	0.287	6.84	30
120	BM7_pH6_6	0.295	6.86	31
120	BM7_pH6_6	0.242	7.01	32
120	BM7_pH6_6	0.248	6.93	33
120	BM7_pH6_8	0.228	7.03	34
120	BM7_pH6_8	0.238	7.05	35
120	BM7_pH6_8	0.265	7.18	36
120	BM7_pH6_9	0.214	7.19	37
120	BM7_pH6_9	0.218	7.15	38
120	BM7_pH6_9	0.212	7.17	39
120	BM7_pH7	0.181	7.28	40
120	BM7_pH7	0.183	7.21	41
120	BM7_pH7	0.18	7.3	42
120	BM7_pH7_2	0.118	7.43	43
120	BM7_pH7_2	0.129	7.46	44
120	BM7_pH7_2	0.119	7.44	45
120	BM7_pH7_4	0.062	7.59	46
120	BM7_pH7_4	0.062	7.6	47
120	BM7_pH7_4	0.065	7.65	48
120	BM7_pH7_6	0.032	7.74	49
120	BM7_pH7_6	0.033	7.74	50
120	BM7_pH7_6	0.032	7.74	51
120	BM7_pH7_8	0.028	7.89	52
120	BM7_pH7_8	0.032	7.93	53
120	BM7_pH7_8	0.03	7.91	54
120	BM7_pH8	0.029	8.02	55
120	BM7_pH8	0.036	8.04	56
120	BM7_pH8	0.028	8.05	57
120	BM7_pH8_2	0.024	8.15	58
120	BM7_pH8_2	0.023	8.14	59
120	BM7_pH8_2	0.023	8.15	60
144	BM7_pH5	0.073	5.75	1
144	BM7_pH5	0.068	5.62	2
144	BM7_pH5	0.077	5.64	3
144	BM7_pH5_2	0.08	5.84	4
144	BM7_pH5_2	0.084	5.85	5
144	BM7_pH5_2	0.076	5.83	6
144	BM7_pH5_4	0.178	6.12	7
144	BM7_pH5_4	0.202	6.16	8
144	BM7_pH5_4	0.154	6.08	9
144	BM7_pH5_6	0.273	6.32	10
144	BM7_pH5_6	0.274	6.32	11
144	BM7_pH5_6	0.272	6.32	12
144	BM7_pH5_8	0.309	6.43	13
144	BM7_pH5_8	0.31	6.44	14
144	BM7_pH5_8	0.309	6.43	15
144	BM7_pH5_92	0.346	6.53	16
144	BM7_pH5_92	0.295	6.47	17
144	BM7_pH5_92	0.303	6.47	18
144	BM7_pH6	0.386	6.61	19
144	BM7_pH6	0.315	6.53	20
144	BM7_pH6	0.31	6.52	21
144	BM7_pH6_2	0.339	6.71	22
144	BM7_pH6_2	0.318	6.68	23
144	BM7_pH6_2	0.3	6.66	24
144	BM7_pH6_4	0.371	6.96	25
144	BM7_pH6_4	0.32	6.88	26
144	BM7_pH6_4	0.276	6.8	27
144	BM7_pH6_5	0.444	7.09	28
144	BM7_pH6_5	0.341	6.97	29
144	BM7_pH6_5	0.38	7.01	30
144	BM7_pH6_6	0.264	6.99	31
144	BM7_pH6_6	0.381	7.16	32
144	BM7_pH6_6	0.322	7.07	33
144	BM7_pH6_8	0.266	7.17	34
144	BM7_pH6_8	0.29	7.2	35
144	BM7_pH6_8	0.362	7.33	36
144	BM7_pH6_9	0.295	7.34	37
144	BM7_pH6_9	0.263	7.3	38
144	BM7_pH6_9	0.263	7.31	39
144	BM7_pH7	0.253	7.42	40
144	BM7_pH7	0.171	7.34	41
144	BM7_pH7	0.265	7.45	42
144	BM7_pH7_2	0.144	7.56	43
144	BM7_pH7_2	0.17	7.61	44
144	BM7_pH7_2	0.157	7.58	45
144	BM7_pH7_4	0.062	7.66	46
144	BM7_pH7_4	0.059	7.67	47
144	BM7_pH7_4	0.076	7.73	48
144	BM7_pH7_6	0.034	7.81	49
144	BM7_pH7_6	0.037	7.81	50
144	BM7_pH7_6	0.035	7.81	51
144	BM7_pH7_8	0.035	7.96	52
144	BM7_pH7_8	0.037	7.97	53
144	BM7_pH7_8	0.036	7.96	54
144	BM7_pH8	0.031	8.08	55
144	BM7_pH8	0.032	8.1	56
144	BM7_pH8	0.033	8.1	57
144	BM7_pH8_2	0.025	8.18	58
144	BM7_pH8_2	0.027	8.2	59
144	BM7_pH8_2	0.026	8.2	60
168	BM7_pH5	0.077	5.94	1
168	BM7_pH5	0.075	5.72	2
168	BM7_pH5	0.079	5.75	3
168	BM7_pH5_2	0.098	5.96	4
168	BM7_pH5_2	0.106	5.98	5
168	BM7_pH5_2	0.091	5.94	6
168	BM7_pH5_4	0.204	6.22	7
168	BM7_pH5_4	0.23	6.27	8
168	BM7_pH5_4	0.178	6.18	9
168	BM7_pH5_6	0.311	6.42	10
168	BM7_pH5_6	0.299	6.42	11
168	BM7_pH5_6	0.324	6.42	12
168	BM7_pH5_8	0.469	6.54	13
168	BM7_pH5_8	0.346	6.55	14
168	BM7_pH5_8	0.353	6.53	15
168	BM7_pH5_92	0.391	6.66	16
168	BM7_pH5_92	0.338	6.57	17
168	BM7_pH5_92	0.331	6.57	18
168	BM7_pH6	0.445	6.75	19
168	BM7_pH6	0.343	6.63	20
168	BM7_pH6	0.35	6.63	21
168	BM7_pH6_2	0.395	6.83	22
168	BM7_pH6_2	0.371	6.78	23
168	BM7_pH6_2	0.335	6.77	24
168	BM7_pH6_4	0.43	7.09	25
168	BM7_pH6_4	0.373	6.99	26
168	BM7_pH6_4	0.309	6.89	27
168	BM7_pH6_5	0.462	7.23	28
168	BM7_pH6_5	0.375	7.09	29
168	BM7_pH6_5	0.417	7.15	30
168	BM7_pH6_6	0.321	7.11	31
168	BM7_pH6_6	0.429	7.28	32
168	BM7_pH6_6	0.375	7.19	33
168	BM7_pH6_8	0.326	7.3	34
168	BM7_pH6_8	0.339	7.33	35
168	BM7_pH6_8	0.385	7.48	36
168	BM7_pH6_9	0.336	7.47	37
168	BM7_pH6_9	0.304	7.43	38
168	BM7_pH6_9	0.319	7.45	39
168	BM7_pH7	0.306	7.53	40
168	BM7_pH7	0.222	7.43	41
168	BM7_pH7	0.334	7.6	42
168	BM7_pH7_2	0.173	7.64	43
168	BM7_pH7_2	0.232	7.71	44
168	BM7_pH7_2	0.202	7.67	45
168	BM7_pH7_4	0.059	7.68	46
168	BM7_pH7_4	0.062	7.69	47
168	BM7_pH7_4	0.073	7.76	48
168	BM7_pH7_6	0.035	7.81	49
168	BM7_pH7_6	0.035	7.81	50
168	BM7_pH7_6	0.035	7.81	51
168	BM7_pH7_8	0.032	7.96	52
168	BM7_pH7_8	0.036	7.98	53
168	BM7_pH7_8	0.034	7.97	54
168	BM7_pH8	0.028	8.08	55
168	BM7_pH8	0.031	8.09	56
168	BM7_pH8	0.031	8.09	57
168	BM7_pH8_2	0.024	8.19	58
168	BM7_pH8_2	0.025	8.2	59
168	BM7_pH8_2	0.026	8.2	60
192	BM7_pH5	0.093	5.8	1
192	BM7_pH5	0.089	5.77	2
192	BM7_pH5	0.092	5.83	3
192	BM7_pH5_2	0.135	6.03	4
192	BM7_pH5_2	0.132	6.04	5
192	BM7_pH5_2	0.126	6.02	6
192	BM7_pH5_4	0.21	6.32	7
192	BM7_pH5_4	0.232	6.35	8
192	BM7_pH5_4	0.268	6.28	9
192	BM7_pH5_6	0.349	6.51	10
192	BM7_pH5_6	0.345	6.5	11
192	BM7_pH5_6	0.333	6.52	12
192	BM7_pH5_8	0.408	6.62	13
192	BM7_pH5_8	0.408	6.62	14
192	BM7_pH5_8	0.416	6.61	15
192	BM7_pH5_92	0.378	6.76	16
192	BM7_pH5_92	0.391	6.64	17
192	BM7_pH5_92	0.387	6.64	18
192	BM7_pH6	0.4	6.87	19
192	BM7_pH6	0.414	6.68	20
192	BM7_pH6	0.386	6.72	21
192	BM7_pH6_2	0.393	6.97	22
192	BM7_pH6_2	0.375	6.86	23
192	BM7_pH6_2	0.403	6.84	24
192	BM7_pH6_4	0.383	7.15	25
192	BM7_pH6_4	0.38	7.06	26
192	BM7_pH6_4	0.394	6.96	27
192	BM7_pH6_5	0.419	7.32	28
192	BM7_pH6_5	0.449	7.18	29
192	BM7_pH6_5	0.429	7.26	30
192	BM7_pH6_6	0.399	7.19	31
192	BM7_pH6_6	0.407	7.39	32
192	BM7_pH6_6	0.424	7.29	33
192	BM7_pH6_8	0.392	7.41	34
192	BM7_pH6_8	0.395	7.46	35
192	BM7_pH6_8	0.393	7.63	36
192	BM7_pH6_9	0.362	7.59	37
192	BM7_pH6_9	0.36	7.57	38
192	BM7_pH6_9	0.363	7.62	39
192	BM7_pH7	0.328	7.66	40
192	BM7_pH7	0.324	7.54	41
192	BM7_pH7	0.315	7.8	42
192	BM7_pH7_2	0.229	7.76	43
192	BM7_pH7_2	0.211	7.87	44
192	BM7_pH7_2	0.197	7.81	45
192	BM7_pH7_4	0.065	7.73	46
192	BM7_pH7_4	0.068	7.72	47
192	BM7_pH7_4	0.062	7.81	48
192	BM7_pH7_6	0.039	7.82	49
192	BM7_pH7_6	0.038	7.86	50
192	BM7_pH7_6	0.034	7.84	51
192	BM7_pH7_8	0.037	7.96	52
192	BM7_pH7_8	0.031	7.99	53
192	BM7_pH7_8	0.029	7.97	54
192	BM7_pH8	0.022	8.12	55
192	BM7_pH8	0.025	8.12	56
192	BM7_pH8	0.026	8.11	57
192	BM7_pH8_2	0.019	8.24	58
192	BM7_pH8_2	0.022	8.23	59
192	BM7_pH8_2	0.022	8.23	60
216	BM7_pH5	0.104	5.96	1
216	BM7_pH5	0.095	5.94	2
216	BM7_pH5	0.114	5.98	3
216	BM7_pH5_2	0.167	6.16	4
216	BM7_pH5_2	0.176	6.2	5
216	BM7_pH5_2	0.159	6.13	6
216	BM7_pH5_4	0.273	6.43	7
216	BM7_pH5_4	0.3	6.48	8
216	BM7_pH5_4	0.247	6.39	9
216	BM7_pH5_6	0.385	6.61	10
216	BM7_pH5_6	0.373	6.61	11
216	BM7_pH5_6	0.398	6.62	12
216	BM7_pH5_8	0.483	6.73	13
216	BM7_pH5_8	0.421	6.75	14
216	BM7_pH5_8	0.393	6.71	15
216	BM7_pH5_92	0.455	6.86	16
216	BM7_pH5_92	0.394	6.77	17
216	BM7_pH5_92	0.389	6.76	18
216	BM7_pH6	0.465	6.98	19
216	BM7_pH6	0.382	6.81	20
216	BM7_pH6	0.416	6.86	21
216	BM7_pH6_2	0.439	7.09	22
216	BM7_pH6_2	0.413	7.03	23
216	BM7_pH6_2	0.409	6.99	24
216	BM7_pH6_4	0.445	7.28	25
216	BM7_pH6_4	0.396	7.22	26
216	BM7_pH6_4	0.377	7.11	27
216	BM7_pH6_5	0.484	7.42	28
216	BM7_pH6_5	0.434	7.34	29
216	BM7_pH6_5	0.459	7.4	30
216	BM7_pH6_6	0.397	7.36	31
216	BM7_pH6_6	0.491	7.55	32
216	BM7_pH6_6	0.444	7.45	33
216	BM7_pH6_8	0.428	7.59	34
216	BM7_pH6_8	0.428	7.63	35
216	BM7_pH6_8	0.492	7.84	36
216	BM7_pH6_9	0.409	7.75	37
216	BM7_pH6_9	0.399	7.75	38
216	BM7_pH6_9	0.426	7.82	39
216	BM7_pH7	0.342	7.82	40
216	BM7_pH7	0.293	7.72	41
216	BM7_pH7	0.411	8	42
216	BM7_pH7_2	0.207	7.88	43
216	BM7_pH7_2	0.253	8.04	44
216	BM7_pH7_2	0.23	7.96	45
216	BM7_pH7_4	0.063	7.79	46
216	BM7_pH7_4	0.062	7.8	47
216	BM7_pH7_4	0.076	7.87	48
216	BM7_pH7_6	0.035	7.89	49
216	BM7_pH7_6	0.034	7.89	50
216	BM7_pH7_6	0.033	7.89	51
216	BM7_pH7_8	0.032	8.04	52
216	BM7_pH7_8	0.036	8.07	53
216	BM7_pH7_8	0.034	8.05	54
216	BM7_pH8	0.028	8.16	55
216	BM7_pH8	0.034	8.19	56
216	BM7_pH8	0.032	8.19	57
216	BM7_pH8_2	0.026	8.29	58
216	BM7_pH8_2	0.027	8.3	59
216	BM7_pH8_2	0.028	8.3	60
240	BM7_pH5	0.176	6.09	1
240	BM7_pH5	0.179	6.06	2
240	BM7_pH5	0.162	6.12	3
240	BM7_pH5_2	0.19	6.26	4
240	BM7_pH5_2	0.23	6.28	5
240	BM7_pH5_2	0.228	6.24	6
240	BM7_pH5_4	0.3	6.53	7
240	BM7_pH5_4	0.289	6.56	8
240	BM7_pH5_4	0.311	6.5	9
240	BM7_pH5_6	0.397	6.69	10
240	BM7_pH5_6	0.418	6.68	11
240	BM7_pH5_6	0.392	6.7	12
240	BM7_pH5_8	0.436	6.8	13
240	BM7_pH5_8	0.407	6.82	14
240	BM7_pH5_8	0.453	6.78	15
240	BM7_pH5_92	0.428	6.91	16
240	BM7_pH5_92	0.409	6.83	17
240	BM7_pH5_92	0.398	6.81	18
240	BM7_pH6	0.411	6.98	19
240	BM7_pH6	0.446	6.85	20
240	BM7_pH6	0.421	6.93	21
240	BM7_pH6_2	0.422	7.11	22
240	BM7_pH6_2	0.411	7.08	23
240	BM7_pH6_2	0.438	7.05	24
240	BM7_pH6_4	0.392	7.28	25
240	BM7_pH6_4	0.417	7.24	26
240	BM7_pH6_4	0.423	7.17	27
240	BM7_pH6_5	0.42	7.43	28
240	BM7_pH6_5	0.489	7.37	29
240	BM7_pH6_5	0.442	7.4	30
240	BM7_pH6_6	0.436	7.47	31
240	BM7_pH6_6	0.465	7.61	32
240	BM7_pH6_6	0.455	7.54	33
240	BM7_pH6_8	0.439	7.72	34
240	BM7_pH6_8	0.423	7.73	35
240	BM7_pH6_8	0.49	7.98	36
240	BM7_pH6_9	0.419	7.87	37
240	BM7_pH6_9	0.408	7.89	38
240	BM7_pH6_9	0.405	7.97	39
240	BM7_pH7	0.395	7.91	40
240	BM7_pH7	0.329	7.83	41
240	BM7_pH7	0.365	8.14	42
240	BM7_pH7_2	0.226	7.97	43
240	BM7_pH7_2	0.247	8.14	44
240	BM7_pH7_2	0.225	8.07	45
240	BM7_pH7_4	0.063	7.8	46
240	BM7_pH7_4	0.064	7.79	47
240	BM7_pH7_4	0.073	7.87	48
240	BM7_pH7_6	0.033	7.89	49
240	BM7_pH7_6	0.033	7.9	50
240	BM7_pH7_6	0.032	7.91	51
240	BM7_pH7_8	0.037	8.04	52
240	BM7_pH7_8	0.032	8.06	53
240	BM7_pH7_8	0.029	8.05	54
240	BM7_pH8	0.025	8.16	55
240	BM7_pH8	0.026	8.18	56
240	BM7_pH8	0.027	8.17	57
240	BM7_pH8_2	0.025	8.27	58
240	BM7_pH8_2	0.025	8.27	59
240	BM7_pH8_2	0.023	8.27	60
264	BM7_pH5	0.238	6.22	1
264	BM7_pH5	0.213	6.2	2
264	BM7_pH5	0.262	6.24	3
264	BM7_pH5_2	0.258	6.37	4
264	BM7_pH5_2	0.263	6.39	5
264	BM7_pH5_2	0.253	6.35	6
264	BM7_pH5_4	0.333	6.6	7
264	BM7_pH5_4	0.349	6.63	8
264	BM7_pH5_4	0.317	6.57	9
264	BM7_pH5_6	0.466	6.75	10
264	BM7_pH5_6	0.388	6.73	11
264	BM7_pH5_6	0.427	6.77	12
264	BM7_pH5_8	0.507	6.89	13
264	BM7_pH5_8	0.434	6.87	14
264	BM7_pH5_8	0.421	6.85	15
264	BM7_pH5_92	0.433	6.91	16
264	BM7_pH5_92	0.413	6.9	17
264	BM7_pH5_92	0.414	6.89	18
264	BM7_pH6	0.46	6.98	19
264	BM7_pH6	0.402	6.93	20
264	BM7_pH6	0.44	6.96	21
264	BM7_pH6_2	0.448	7.11	22
264	BM7_pH6_2	0.421	7.11	23
264	BM7_pH6_2	0.406	7.11	24
264	BM7_pH6_4	0.433	7.3	25
264	BM7_pH6_4	0.432	7.27	26
264	BM7_pH6_4	0.409	7.25	27
264	BM7_pH6_5	0.452	7.45	28
264	BM7_pH6_5	0.445	7.42	29
264	BM7_pH6_5	0.462	7.43	30
264	BM7_pH6_6	0.457	7.54	31
264	BM7_pH6_6	0.491	7.65	32
264	BM7_pH6_6	0.474	7.59	33
264	BM7_pH6_8	0.454	7.82	34
264	BM7_pH6_8	0.461	7.84	35
264	BM7_pH6_8	0.477	8.01	36
264	BM7_pH6_9	0.416	7.92	37
264	BM7_pH6_9	0.408	7.94	38
264	BM7_pH6_9	0.46	8.03	39
264	BM7_pH7	0.345	7.96	40
264	BM7_pH7	0.342	7.93	41
264	BM7_pH7	0.46	8.19	42
264	BM7_pH7_2	0.217	8.04	43
264	BM7_pH7_2	0.263	8.17	44
264	BM7_pH7_2	0.24	8.12	45
264	BM7_pH7_4	0.06	7.79	46
264	BM7_pH7_4	0.068	7.79	47
264	BM7_pH7_4	0.079	7.87	48
264	BM7_pH7_6	0.036	7.89	49
264	BM7_pH7_6	0.034	7.89	50
264	BM7_pH7_6	0.033	7.89	51
264	BM7_pH7_8	0.033	8.02	52
264	BM7_pH7_8	0.038	8.04	53
264	BM7_pH7_8	0.035	8.03	54
264	BM7_pH8	0.029	8.15	55
264	BM7_pH8	0.033	8.17	56
264	BM7_pH8	0.03	8.17	57
264	BM7_pH8_2	0.023	8.24	58
264	BM7_pH8_2	0.025	8.29	59
264	BM7_pH8_2	0.025	8.26	60
288	BM7_pH5	0.397	6.41	1
288	BM7_pH5	0.387	6.39	2
288	BM7_pH5	0.408	6.42	3
288	BM7_pH5_2	0.344	6.48	4
288	BM7_pH5_2	0.342	6.49	5
288	BM7_pH5_2	0.347	6.46	6
288	BM7_pH5_4	0.367	6.66	7
288	BM7_pH5_4	0.361	6.68	8
288	BM7_pH5_4	0.374	6.63	9
288	BM7_pH5_6	0.395	6.76	10
288	BM7_pH5_6	0.394	6.76	11
288	BM7_pH5_6	0.397	6.76	12
288	BM7_pH5_8	0.49	6.9	13
288	BM7_pH5_8	0.44	6.87	14
288	BM7_pH5_8	0.435	6.85	15
288	BM7_pH5_92	0.42	6.91	16
288	BM7_pH5_92	0.437	6.91	17
288	BM7_pH5_92	0.423	6.89	18
288	BM7_pH6	0.459	6.98	19
288	BM7_pH6	0.409	6.93	20
288	BM7_pH6	0.431	6.94	21
288	BM7_pH6_2	0.454	7.11	22
288	BM7_pH6_2	0.419	7.09	23
288	BM7_pH6_2	0.409	7.09	24
288	BM7_pH6_4	0.407	7.31	25
288	BM7_pH6_4	0.423	7.28	26
288	BM7_pH6_4	0.402	7.26	27
288	BM7_pH6_5	0.445	7.44	28
288	BM7_pH6_5	0.437	7.42	29
288	BM7_pH6_5	0.443	7.43	30
288	BM7_pH6_6	0.44	7.59	31
288	BM7_pH6_6	0.494	7.66	32
288	BM7_pH6_6	0.467	7.62	33
288	BM7_pH6_8	0.47	7.9	34
288	BM7_pH6_8	0.481	7.94	35
288	BM7_pH6_8	0.472	8.02	36
288	BM7_pH6_9	0.407	8	37
288	BM7_pH6_9	0.421	8.07	38
288	BM7_pH6_9	0.489	8.18	39
288	BM7_pH7	0.337	8.03	40
288	BM7_pH7	0.339	8.02	41
288	BM7_pH7	0.458	8.25	42
288	BM7_pH7_2	0.208	8.07	43
288	BM7_pH7_2	0.272	8.16	44
288	BM7_pH7_2	0.24	8.11	45
288	BM7_pH7_4	0.059	7.78	46
288	BM7_pH7_4	0.064	7.79	47
288	BM7_pH7_4	0.074	7.86	48
288	BM7_pH7_6	0.035	7.87	49
288	BM7_pH7_6	0.035	7.88	50
288	BM7_pH7_6	0.035	7.78	51
288	BM7_pH7_8	0.033	8.02	52
288	BM7_pH7_8	0.037	8.04	53
288	BM7_pH7_8	0.035	7.87	54
288	BM7_pH8	0.027	8.13	55
288	BM7_pH8	0.029	8.15	56
288	BM7_pH8	0.028	8.15	57
288	BM7_pH8_2	0.037	8.25	58
288	BM7_pH8_2	0.027	8.25	59
288	BM7_pH8_2	0.028	8.26	60
312	BM7_pH5	0.439	6.5	1
312	BM7_pH5	0.427	6.48	2
312	BM7_pH5	0.468	6.52	3
312	BM7_pH5_2	0.355	6.57	4
312	BM7_pH5_2	0.362	6.58	5
312	BM7_pH5_2	0.387	6.56	6
312	BM7_pH5_4	0.355	6.64	7
312	BM7_pH5_4	0.351	6.68	8
312	BM7_pH5_4	0.364	6.69	9
312	BM7_pH5_6	0.385	6.76	10
312	BM7_pH5_6	0.394	6.78	11
312	BM7_pH5_6	0.397	6.8	12
312	BM7_pH5_8	0.42	6.92	13
312	BM7_pH5_8	0.44	6.88	14
312	BM7_pH5_8	0.435	6.84	15
312	BM7_pH5_92	0.41	6.91	16
312	BM7_pH5_92	0.417	6.9	17
312	BM7_pH5_92	0.403	6.89	18
312	BM7_pH6	0.422	6.99	19
312	BM7_pH6	0.409	6.94	20
312	BM7_pH6	0.411	6.95	21
312	BM7_pH6_2	0.404	7.06	22
312	BM7_pH6_2	0.399	7.09	23
312	BM7_pH6_2	0.409	7.09	24
312	BM7_pH6_4	0.407	7.31	25
312	BM7_pH6_4	0.393	7.29	26
312	BM7_pH6_4	0.382	7.27	27
312	BM7_pH6_5	0.425	7.38	28
312	BM7_pH6_5	0.417	7.42	29
312	BM7_pH6_5	0.403	7.4	30
312	BM7_pH6_6	0.44	7.6	31
312	BM7_pH6_6	0.454	7.66	32
312	BM7_pH6_6	0.427	7.63	33
312	BM7_pH6_8	0.47	7.9	34
312	BM7_pH6_8	0.441	7.96	35
312	BM7_pH6_8	0.432	8.02	36
312	BM7_pH6_9	0.407	8	37
312	BM7_pH6_9	0.401	8.07	38
312	BM7_pH6_9	0.439	8.14	39
312	BM7_pH7	0.327	8.1	40
312	BM7_pH7	0.339	8.1	41
312	BM7_pH7	0.348	8.1	42
312	BM7_pH7_2	0.208	8.1	43
312	BM7_pH7_2	0.262	8.09	44
312	BM7_pH7_2	0.24	8.11	45
312	BM7_pH7_4	0.059	7.88	46
312	BM7_pH7_4	0.064	7.89	47
312	BM7_pH7_4	0.074	7.96	48
312	BM7_pH7_6	0.03	7.83	49
312	BM7_pH7_6	0.025	7.82	50
312	BM7_pH7_6	0.028	7.75	51
312	BM7_pH7_8	0.033	8.02	52
312	BM7_pH7_8	0.027	8	53
312	BM7_pH7_8	0.025	7.92	54
312	BM7_pH8	0.028	8.13	55
312	BM7_pH8	0.029	8.12	56
312	BM7_pH8	0.028	8.14	57
312	BM7_pH8_2	0.033	8.25	58
312	BM7_pH8_2	0.027	8.25	59
312	BM7_pH8_2	0.028	8.27	60

## Sheet: Fig5
Figure 5. L. crescens growth at different shaking speeds over a 13-day period.
Time	Media	Od	Subject
0	bm7_150	0.023	1
0	bm7_150	0.023	2
0	bm7_150	0.025	3
0	hi_150	0.026	4
0	hi_150	0.029	5
0	hi_150	0.03	6
0	m15_150	0.022	7
0	m15_150	0.021	8
0	m15_150	0.022	9
0	bm7_200	0.023	10
0	bm7_200	0.025	11
0	bm7_200	0.022	12
0	hi_200	0.024	13
0	hi_200	0.021	14
0	hi_200	0.02	15
0	m15_200	0.028	16
0	m15_200	0.022	17
0	m15_200	0.023	18
0	bm7_250	0.022	19
0	bm7_250	0.02	20
0	bm7_250	0.023	21
0	hi_250	0.024	22
0	hi_250	0.023	23
0	hi_250	0.026	24
0	m15_250	0.023	25
0	m15_250	0.021	26
0	m15_250	0.024	27
24	bm7_150	0.057	1
24	bm7_150	0.057	2
24	bm7_150	0.058	3
24	hi_150	0.05	4
24	hi_150	0.052	5
24	hi_150	0.05	6
24	m15_150	0.039	7
24	m15_150	0.04	8
24	m15_150	0.042	9
24	bm7_200	0.054	10
24	bm7_200	0.049	11
24	bm7_200	0.052	12
24	hi_200	0.047	13
24	hi_200	0.045	14
24	hi_200	0.046	15
24	m15_200	0.046	16
24	m15_200	0.04	17
24	m15_200	0.042	18
24	bm7_250	0.058	19
24	bm7_250	0.058	20
24	bm7_250	0.058	21
24	hi_250	0.048	22
24	hi_250	0.049	23
24	hi_250	0.054	24
24	m15_250	0.043	25
24	m15_250	0.044	26
24	m15_250	0.044	27
48	bm7_150	0.165	1
48	bm7_150	0.178	2
48	bm7_150	0.175	3
48	hi_150	0.113	4
48	hi_150	0.113	5
48	hi_150	0.116	6
48	m15_150	0.081	7
48	m15_150	0.081	8
48	m15_150	0.087	9
48	bm7_200	0.158	10
48	bm7_200	0.18	11
48	bm7_200	0.164	12
48	hi_200	0.11	13
48	hi_200	0.109	14
48	hi_200	0.1	15
48	m15_200	0.087	16
48	m15_200	0.08	17
48	m15_200	0.083	18
48	bm7_250	0.2	19
48	bm7_250	0.21	20
48	bm7_250	0.212	21
48	hi_250	0.115	22
48	hi_250	0.117	23
48	hi_250	0.122	24
48	m15_250	0.077	25
48	m15_250	0.075	26
48	m15_250	0.07	27
72	bm7_150	0.348	1
72	bm7_150	0.38	2
72	bm7_150	0.361	3
72	hi_150	0.25	4
72	hi_150	0.233	5
72	hi_150	0.239	6
72	m15_150	0.153	7
72	m15_150	0.207	8
72	m15_150	0.181	9
72	bm7_200	0.467	10
72	bm7_200	0.482	11
72	bm7_200	0.452	12
72	hi_200	0.272	13
72	hi_200	0.344	14
72	hi_200	0.286	15
72	m15_200	0.18	16
72	m15_200	0.178	17
72	m15_200	0.178	18
72	bm7_250	0.593	19
72	bm7_250	0.598	20
72	bm7_250	0.593	21
72	hi_250	0.372	22
72	hi_250	0.355	23
72	hi_250	0.388	24
72	m15_250	0.157	25
72	m15_250	0.162	26
72	m15_250	0.152	27
96	bm7_150	0.483	1
96	bm7_150	0.514	2
96	bm7_150	0.469	3
96	hi_150	0.382	4
96	hi_150	0.363	5
96	hi_150	0.377	6
96	m15_150	0.449	7
96	m15_150	0.466	8
96	m15_150	0.433	9
96	bm7_200	0.559	10
96	bm7_200	0.596	11
96	bm7_200	0.593	12
96	hi_200	0.616	13
96	hi_200	0.62	14
96	hi_200	0.612	15
96	m15_200	0.416	16
96	m15_200	0.408	17
96	m15_200	0.424	18
96	bm7_250	0.644	19
96	bm7_250	0.651	20
96	bm7_250	0.632	21
96	hi_250	0.709	22
96	hi_250	0.742	23
96	hi_250	0.777	24
96	m15_250	0.387	25
96	m15_250	0.369	26
96	m15_250	0.378	27
120	bm7_150	0.548	1
120	bm7_150	0.563	2
120	bm7_150	0.553	3
120	hi_150	0.422	4
120	hi_150	0.412	5
120	hi_150	0.415	6
120	m15_150	0.533	7
120	m15_150	0.581	8
120	m15_150	0.561	9
120	bm7_200	0.558	10
120	bm7_200	0.586	11
120	bm7_200	0.575	12
120	hi_200	0.726	13
120	hi_200	0.71	14
120	hi_200	0.743	15
120	m15_200	0.443	16
120	m15_200	0.472	17
120	m15_200	0.469	18
120	bm7_250	0.623	19
120	bm7_250	0.654	20
120	bm7_250	0.627	21
120	hi_250	0.894	22
120	hi_250	0.899	23
120	hi_250	0.938	24
120	m15_250	0.5	25
120	m15_250	0.504	26
120	m15_250	0.507	27
144	bm7_150	0.58	1
144	bm7_150	0.58	2
144	bm7_150	0.594	3
144	hi_150	0.45	4
144	hi_150	0.454	5
144	hi_150	0.445	6
144	m15_150	0.513	7
144	m15_150	0.552	8
144	m15_150	0.516	9
144	bm7_200	0.562	10
144	bm7_200	0.586	11
144	bm7_200	0.588	12
144	hi_200	0.824	13
144	hi_200	0.849	14
144	hi_200	0.799	15
144	m15_200	0.407	16
144	m15_200	0.419	17
144	m15_200	0.411	18
144	bm7_250	0.689	19
144	bm7_250	0.67	20
144	bm7_250	0.657	21
144	hi_250	1.05	22
144	hi_250	1.061	23
144	hi_250	1.086	24
144	m15_250	0.55	25
144	m15_250	0.565	26
144	m15_250	0.554	27
168	bm7_150	0.553	1
168	bm7_150	0.574	2
168	bm7_150	0.558	3
168	hi_150	0.45	4
168	hi_150	0.461	5
168	hi_150	0.439	6
168	m15_150	0.57	7
168	m15_150	0.649	8
168	m15_150	0.548	9
168	bm7_200	0.585	10
168	bm7_200	0.609	11
168	bm7_200	0.607	12
168	hi_200	0.864	13
168	hi_200	0.879	14
168	hi_200	0.849	15
168	m15_200	0.438	16
168	m15_200	0.461	17
168	m15_200	0.455	18
168	bm7_250	0.644	19
168	bm7_250	0.658	20
168	bm7_250	0.646	21
168	hi_250	1.073	22
168	hi_250	1.086	23
168	hi_250	1.089	24
168	m15_250	0.585	25
168	m15_250	0.595	26
168	m15_250	0.656	27
192	bm7_150	0.581	1
192	bm7_150	0.584	2
192	bm7_150	0.569	3
192	hi_150	0.491	4
192	hi_150	0.499	5
192	hi_150	0.483	6
192	m15_150	0.559	7
192	m15_150	0.543	8
192	m15_150	0.559	9
192	bm7_200	0.575	10
192	bm7_200	0.581	11
192	bm7_200	0.57	12
192	hi_200	0.943	13
192	hi_200	0.939	14
192	hi_200	0.948	15
192	m15_200	0.419	16
192	m15_200	0.468	17
192	m15_200	0.427	18
192	bm7_250	0.632	19
192	bm7_250	0.645	20
192	bm7_250	0.614	21
192	hi_250	1.064	22
192	hi_250	1.072	23
192	hi_250	1.062	24
192	m15_250	0.666	25
192	m15_250	0.619	26
192	m15_250	0.714	27
216	bm7_150	0.582	1
216	bm7_150	0.561	2
216	bm7_150	0.561	3
216	hi_150	0.537	4
216	hi_150	0.537	5
216	hi_150	0.537	6
216	m15_150	0.622	7
216	m15_150	0.672	8
216	m15_150	0.561	9
216	bm7_200	0.547	10
216	bm7_200	0.541	11
216	bm7_200	0.54	12
216	hi_200	0.865	13
216	hi_200	0.816	14
216	hi_200	0.914	15
216	m15_200	0.502	16
216	m15_200	0.45	17
216	m15_200	0.358	18
216	bm7_250	0.582	19
216	bm7_250	0.63	20
216	bm7_250	0.605	21
216	hi_250	1.059	22
216	hi_250	1.017	23
216	hi_250	1.074	24
216	m15_250	0.677	25
216	m15_250	0.646	26
216	m15_250	0.708	27
240	bm7_150	0.602	1
240	bm7_150	0.62	2
240	bm7_150	0.625	3
240	hi_150	0.651	4
240	hi_150	0.649	5
240	hi_150	0.654	6
240	m15_150	0.582	7
240	m15_150	0.564	8
240	m15_150	0.537	9
240	bm7_200	0.623	10
240	bm7_200	0.587	11
240	bm7_200	0.598	12
240	hi_200	0.824	13
240	hi_200	0.967	14
240	hi_200	0.895	15
240	m15_200	0.355	16
240	m15_200	0.446	17
240	m15_200	0.365	18
240	bm7_250	0.687	19
240	bm7_250	0.688	20
240	bm7_250	0.701	21
240	hi_250	1.205	22
240	hi_250	1.117	23
240	hi_250	1.236	24
240	m15_250	0.743	25
240	m15_250	0.688	26
240	m15_250	0.798	27
264	bm7_150	0.548	1
264	bm7_150	0.513	2
264	bm7_150	0.557	3
264	hi_150	0.577	4
264	hi_150	0.584	5
264	hi_150	0.571	6
264	m15_150	0.583	7
264	m15_150	0.619	8
264	m15_150	0.602	9
264	bm7_200	0.519	10
264	bm7_200	0.511	11
264	bm7_200	0.521	12
264	hi_200	0.806	13
264	hi_200	0.859	14
264	hi_200	0.92	15
264	m15_200	0.454	16
264	m15_200	0.529	17
264	m15_200	0.487	18
264	bm7_250	0.61	19
264	bm7_250	0.592	20
264	bm7_250	0.591	21
264	hi_250	1.061	22
264	hi_250	1.081	23
264	hi_250	1.087	24
264	m15_250	0.756	25
264	m15_250	0.706	26
264	m15_250	0.807	27
288	bm7_150	0.592	1
288	bm7_150	0.576	2
288	bm7_150	0.557	3
288	hi_150	0.641	4
288	hi_150	0.646	5
288	hi_150	0.636	6
288	m15_150	0.573	7
288	m15_150	0.655	8
288	m15_150	0.577	9
288	bm7_200	0.529	10
288	bm7_200	0.57	11
288	bm7_200	0.561	12
288	hi_200	0.924	13
288	hi_200	0.912	14
288	hi_200	0.937	15
288	m15_200	0.45	16
288	m15_200	0.481	17
288	m15_200	0.472	18
288	bm7_250	0.638	19
288	bm7_250	0.643	20
288	bm7_250	0.633	21
288	hi_250	1.08	22
288	hi_250	1.085	23
288	hi_250	1.108	24
288	m15_250	0.786	25
288	m15_250	0.73	26
288	m15_250	0.844	27
312	bm7_150	0.548	1
312	bm7_150	0.527	2
312	bm7_150	0.553	3
312	hi_150	0.687	4
312	hi_150	0.703	5
312	hi_150	0.671	6
312	m15_150	0.633	7
312	m15_150	0.699	8
312	m15_150	0.566	9
312	bm7_200	0.512	10
312	bm7_200	0.515	11
312	bm7_200	0.539	12
312	hi_200	0.86	13
312	hi_200	0.948	14
312	hi_200	0.964	15
312	m15_200	0.543	16
312	m15_200	0.52	17
312	m15_200	0.456	18
312	bm7_250	0.595	19
312	bm7_250	0.595	20
312	bm7_250	0.591	21
312	hi_250	1.139	22
312	hi_250	1.078	23
312	hi_250	1.073	24
312	m15_250	0.785	25
312	m15_250	0.74	26
312	m15_250	0.829	27

## Sheet: Fig6
Figure 6. L. crescens growth at different temperatures with optimal pH and aeration requirements (250rpm) constant.
Time	Media	Od	Subject
0	bm7_22	0.028	1
0	bm7_22	0.024	2
0	bm7_22	0.019	3
0	bm7_28	0.016	4
0	bm7_28	0.016	5
0	bm7_28	0.023	6
0	bm7_32	0.014	7
0	bm7_32	0.022	8
0	bm7_32	0.017	9
0	Hi_22	0.048	1
0	Hi_22	0.023	2
0	Hi_22	0.026	3
0	Hi_28	0.023	4
0	Hi_28	0.021	5
0	Hi_28	0.022	6
0	Hi_32	0.022	7
0	Hi_32	0.022	8
0	Hi_32	0.021	9
0	M15_22	0.013	1
0	M15_22	0.04	2
0	M15_22	0.029	3
0	M15_28	0.023	4
0	M15_28	0.023	5
0	M15_28	0.023	6
0	M15_32	0.024	7
0	M15_32	0.016	8
0	M15_32	0.025	9
24	bm7_22	0.038	1
24	bm7_22	0.037	2
24	bm7_22	0.036	3
24	bm7_28	0.062	4
24	bm7_28	0.061	5
24	bm7_28	0.058	6
24	bm7_32	0.069	7
24	bm7_32	0.069	8
24	bm7_32	0.068	9
24	Hi_22	0.04	1
24	Hi_22	0.042	2
24	Hi_22	0.039	3
24	Hi_28	0.06	4
24	Hi_28	0.062	5
24	Hi_28	0.06	6
24	Hi_32	0.06	7
24	Hi_32	0.061	8
24	Hi_32	0.062	9
24	M15_22	0.035	1
24	M15_22	0.035	2
24	M15_22	0.034	3
24	M15_28	0.044	4
24	M15_28	0.041	5
24	M15_28	0.043	6
24	M15_32	0.051	7
24	M15_32	0.053	8
24	M15_32	0.051	9
48	bm7_22	0.076	1
48	bm7_22	0.076	2
48	bm7_22	0.073	3
48	bm7_28	0.184	4
48	bm7_28	0.183	5
48	bm7_28	0.182	6
48	bm7_32	0.107	7
48	bm7_32	0.103	8
48	bm7_32	0.105	9
48	Hi_22	0.073	1
48	Hi_22	0.075	2
48	Hi_22	0.072	3
48	Hi_28	0.145	4
48	Hi_28	0.144	5
48	Hi_28	0.148	6
48	Hi_32	0.073	7
48	Hi_32	0.071	8
48	Hi_32	0.073	9
48	M15_22	0.055	1
48	M15_22	0.061	2
48	M15_22	0.058	3
48	M15_28	0.081	4
48	M15_28	0.076	5
48	M15_28	0.085	6
48	M15_32	0.067	7
48	M15_32	0.067	8
48	M15_32	0.066	9
72	bm7_22	0.181	1
72	bm7_22	0.182	2
72	bm7_22	0.197	3
72	bm7_28	0.53	4
72	bm7_28	0.505	5
72	bm7_28	0.495	6
72	bm7_32	0.153	7
72	bm7_32	0.142	8
72	bm7_32	0.147	9
72	Hi_22	0.146	1
72	Hi_22	0.153	2
72	Hi_22	0.148	3
72	Hi_28	0.43	4
72	Hi_28	0.456	5
72	Hi_28	0.439	6
72	Hi_32	0.087	7
72	Hi_32	0.082	8
72	Hi_32	0.087	9
72	M15_22	0.091	1
72	M15_22	0.097	2
72	M15_22	0.093	3
72	M15_28	0.15	4
72	M15_28	0.149	5
72	M15_28	0.161	6
72	M15_32	0.07	7
72	M15_32	0.074	8
72	M15_32	0.073	9
96	bm7_22	0.418	1
96	bm7_22	0.433	2
96	bm7_22	0.441	3
96	bm7_28	0.689	4
96	bm7_28	0.66	5
96	bm7_28	0.655	6
96	bm7_32	0.161	7
96	bm7_32	0.155	8
96	bm7_32	0.16	9
96	Hi_22	0.291	1
96	Hi_22	0.304	2
96	Hi_22	0.317	3
96	Hi_28	0.832	4
96	Hi_28	0.813	5
96	Hi_28	0.82	6
96	Hi_32	0.074	7
96	Hi_32	0.073	8
96	Hi_32	0.072	9
96	M15_22	0.154	1
96	M15_22	0.157	2
96	M15_22	0.156	3
96	M15_28	0.225	4
96	M15_28	0.248	5
96	M15_28	0.338	6
96	M15_32	0.071	7
96	M15_32	0.074	8
96	M15_32	0.074	9
120	bm7_22	0.597	1
120	bm7_22	0.613	2
120	bm7_22	0.616	3
120	bm7_28	0.651	4
120	bm7_28	0.616	5
120	bm7_28	0.616	6
120	bm7_32	0.15	7
120	bm7_32	0.141	8
120	bm7_32	0.153	9
120	Hi_22	0.617	1
120	Hi_22	0.633	2
120	Hi_22	0.626	3
120	Hi_28	1.019	4
120	Hi_28	0.957	5
120	Hi_28	0.995	6
120	Hi_32	0.073	7
120	Hi_32	0.07	8
120	Hi_32	0.072	9
120	M15_22	0.191	1
120	M15_22	0.194	2
120	M15_22	0.195	3
120	M15_28	0.443	4
120	M15_28	0.469	5
120	M15_28	0.524	6
120	M15_32	0.063	7
120	M15_32	0.068	8
120	M15_32	0.069	9
144	bm7_22	0.628	1
144	bm7_22	0.626	2
144	bm7_22	0.625	3
144	bm7_28	0.66	4
144	bm7_28	0.617	5
144	bm7_28	0.651	6
144	bm7_32	0.153	7
144	bm7_32	0.137	8
144	bm7_32	0.146	9
144	Hi_22	0.907	1
144	Hi_22	0.938	2
144	Hi_22	0.92	3
144	Hi_28	1.194	4
144	Hi_28	1.153	5
144	Hi_28	1.09	6
144	Hi_32	0.073	7
144	Hi_32	0.072	8
144	Hi_32	0.07	9
144	M15_22	0.278	1
144	M15_22	0.301	2
144	M15_22	0.284	3
144	M15_28	0.588	4
144	M15_28	0.581	5
144	M15_28	0.579	6
144	M15_32	0.061	7
144	M15_32	0.066	8
144	M15_32	0.066	9
168	bm7_22	0.605	1
168	bm7_22	0.622	2
168	bm7_22	0.628	3
168	bm7_28	0.706	4
168	bm7_28	0.675	5
168	bm7_28	0.669	6
168	bm7_32	0.145	7
168	bm7_32	0.142	8
168	bm7_32	0.152	9
168	Hi_22	1.042	1
168	Hi_22	1.127	2
168	Hi_22	1.119	3
168	Hi_28	1.254	4
168	Hi_28	1.168	5
168	Hi_28	1.184	6
168	Hi_32	0.078	7
168	Hi_32	0.07	8
168	Hi_32	0.075	9
168	M15_22	0.317	1
168	M15_22	0.334	2
168	M15_22	0.333	3
168	M15_28	0.582	4
168	M15_28	0.605	5
168	M15_28	0.596	6
168	M15_32	0.06	7
168	M15_32	0.062	8
168	M15_32	0.063	9
192	bm7_22	0.615	1
192	bm7_22	0.62	2
192	bm7_22	0.631	3
192	bm7_28	0.694	4
192	bm7_28	0.669	5
192	bm7_28	0.65	6
192	bm7_32	0.15	7
192	bm7_32	0.144	8
192	bm7_32	0.144	9
192	Hi_22	1.215	1
192	Hi_22	1.215	2
192	Hi_22	1.21	3
192	Hi_28	1.21	4
192	Hi_28	1.098	5
192	Hi_28	1.151	6
192	Hi_32	0.075	7
192	Hi_32	0.073	8
192	Hi_32	0.074	9
192	M15_22	0.342	1
192	M15_22	0.364	2
192	M15_22	0.386	3
192	M15_28	0.633	4
192	M15_28	0.604	5
192	M15_28	0.642	6
192	M15_32	0.06	7
192	M15_32	0.065	8
192	M15_32	0.065	9
216	bm7_22	0.622	1
216	bm7_22	0.627	2
216	bm7_22	0.627	3
216	bm7_28	0.672	4
216	bm7_28	0.648	5
216	bm7_28	0.628	6
216	bm7_32	0.151	7
216	bm7_32	0.14	8
216	bm7_32	0.174	9
216	Hi_22	1.257	1
216	Hi_22	1.288	2
216	Hi_22	1.273	3
216	Hi_28	1.228	4
216	Hi_28	1.072	5
216	Hi_28	1.176	6
216	Hi_32	0.079	7
216	Hi_32	0.075	8
216	Hi_32	0.072	9
216	M15_22	0.346	1
216	M15_22	0.385	2
216	M15_22	0.396	3
216	M15_28	0.621	4
216	M15_28	0.586	5
216	M15_28	0.658	6
216	M15_32	0.062	7
216	M15_32	0.065	8
216	M15_32	0.065	9
240	bm7_22	0.652	1
240	bm7_22	0.678	2
240	bm7_22	0.668	3
240	bm7_28	0.655	4
240	bm7_28	0.617	5
240	bm7_28	0.615	6
240	bm7_32	0.149	7
240	bm7_32	0.144	8
240	bm7_32	0.152	9
240	Hi_22	1.372	1
240	Hi_22	1.29	2
240	Hi_22	1.285	3
240	Hi_28	1.241	4
240	Hi_28	1.12	5
240	Hi_28	1.229	6
240	Hi_32	0.08	7
240	Hi_32	0.075	8
240	Hi_32	0.077	9
240	M15_22	0.361	1
240	M15_22	0.386	2
240	M15_22	0.393	3
240	M15_28	0.634	4
240	M15_28	0.606	5
240	M15_28	0.636	6
240	M15_32	0.069	7
240	M15_32	0.068	8
240	M15_32	0.063	9
264	bm7_22	0.666	1
264	bm7_22	0.646	2
264	bm7_22	0.674	3
264	bm7_28	0.652	4
264	bm7_28	0.626	5
264	bm7_28	0.579	6
264	bm7_32	0.152	7
264	bm7_32	0.146	8
264	bm7_32	0.15	9
264	Hi_22	1.251	1
264	Hi_22	1.325	2
264	Hi_22	1.324	3
264	Hi_28	1.239	4
264	Hi_28	1.104	5
264	Hi_28	1.247	6
264	Hi_32	0.079	7
264	Hi_32	0.078	8
264	Hi_32	0.079	9
264	M15_22	0.347	1
264	M15_22	0.414	2
264	M15_22	0.412	3
264	M15_28	0.66	4
264	M15_28	0.643	5
264	M15_28	0.686	6
264	M15_32	0.062	7
264	M15_32	0.066	8
264	M15_32	0.067	9
288	bm7_22	0.665	1
288	bm7_22	0.689	2
288	bm7_22	0.676	3
288	bm7_28	0.633	4
288	bm7_28	0.585	5
288	bm7_28	0.586	6
288	bm7_32	0.152	7
288	bm7_32	0.151	8
288	bm7_32	0.143	9
288	Hi_22	1.257	1
288	Hi_22	1.306	2
288	Hi_22	1.329	3
288	Hi_28	1.367	4
288	Hi_28	1.088	5
288	Hi_28	1.243	6
288	Hi_32	0.076	7
288	Hi_32	0.073	8
288	Hi_32	0.076	9
288	M15_22	0.34	1
288	M15_22	0.398	2
288	M15_22	0.382	3
288	M15_28	0.724	4
288	M15_28	0.655	5
288	M15_28	0.719	6
288	M15_32	0.061	7
288	M15_32	0.066	8
288	M15_32	0.063	9
312	bm7_22	0.673	1
312	bm7_22	0.685	2
312	bm7_22	0.674	3
312	bm7_28	0.627	4
312	bm7_28	0.597	5
312	bm7_28	0.571	6
312	bm7_32	0.166	7
312	bm7_32	0.146	8
312	bm7_32	0.158	9
312	Hi_22	1.153	1
312	Hi_22	1.217	2
312	Hi_22	1.264	3
312	Hi_28	1.282	4
312	Hi_28	1.095	5
312	Hi_28	1.249	6
312	Hi_32	0.08	7
312	Hi_32	0.079	8
312	Hi_32	0.081	9
312	M15_22	0.322	1
312	M15_22	0.403	2
312	M15_22	0.359	3
312	M15_28	0.707	4
312	M15_28	0.714	5
312	M15_28	0.707	6
312	M15_32	0.064	7
312	M15_32	0.068	8
312	M15_32	0.066	9

## Sheet: Fig7
Figure 7. Growth and pH assessments of L. crescens cultures in M15 with four biological buffers.
Time	Media	Od	pH	Subject
0	m15	0.032	5.91	1
0	m15	0.032	5.89	2
0	m15	0.029	5.9	3
0	m15_bis10mM	0.033	5.91	4
0	m15_bis10mM	0.028	5.91	5
0	m15_bis10mM	0.028	5.92	6
0	m15_bis25mM	0.017	5.89	7
0	m15_bis25mM	0.013	5.88	8
0	m15_bis25mM	0.009	5.91	9
0	m15_bis50mM	0.036	5.83	10
0	m15_bis50mM	0.023	5.82	11
0	m15_bis50mM	0.022	5.83	12
0	m15_Mes10mM	0.026	5.86	13
0	m15_Mes10mM	0.026	5.88	14
0	m15_Mes10mM	0.028	5.87	15
0	m15_Mes25mM	0.026	5.83	16
0	m15_Mes25mM	0.026	5.84	17
0	m15_Mes25mM	0.029	5.84	18
0	m15_Mes50mM	0.03	5.84	19
0	m15_Mes50mM	0.025	5.84	20
0	m15_Mes50mM	0.025	5.84	21
0	m15_Aces10mM	0.031	5.91	22
0	m15_Aces10mM	0.029	5.93	23
0	m15_Aces10mM	0.036	5.92	24
0	m15_Aces25mM	0.025	5.89	25
0	m15_Aces25mM	0.027	5.89	26
0	m15_Aces25mM	0.025	5.89	27
0	m15_Aces50mM	0.025	5.84	28
0	m15_Aces50mM	0.025	5.87	29
0	m15_Aces50mM	0.023	5.86	30
0	m15_NaP10mM	0.027	5.9	31
0	m15_NaP10mM	0.032	5.89	32
0	m15_NaP10mM	0.025	5.92	33
0	m15_NaP25mM	0.026	5.9	34
0	m15_NaP25mM	0.027	5.89	35
0	m15_NaP25mM	0.026	5.93	36
0	m15_NaP50mM	0.027	5.9	37
0	m15_NaP50mM	0.027	5.9	38
0	m15_NaP50mM	0.028	5.91	39
0	m15_NaP0mM	0.022	5.93	40
0	m15_NaP0mM	0.025	5.98	41
0	m15_NaP0mM	0.021	5.96	42
24	m15	0.05	5.97	1
24	m15	0.05	5.97	2
24	m15	0.053	5.98	3
24	m15_bis10mM	0.047	5.95	4
24	m15_bis10mM	0.05	5.97	5
24	m15_bis10mM	0.05	5.96	6
24	m15_bis25mM	0.032	5.91	7
24	m15_bis25mM	0.035	5.91	8
24	m15_bis25mM	0.033	5.95	9
24	m15_bis50mM	0.04	5.85	10
24	m15_bis50mM	0.041	5.85	11
24	m15_bis50mM	0.047	5.86	12
24	m15_Mes10mM	0.057	5.94	13
24	m15_Mes10mM	0.05	5.93	14
24	m15_Mes10mM	0.055	5.97	15
24	m15_Mes25mM	0.049	5.89	16
24	m15_Mes25mM	0.052	5.9	17
24	m15_Mes25mM	0.046	5.89	18
24	m15_Mes50mM	0.049	5.87	19
24	m15_Mes50mM	0.04	5.87	20
24	m15_Mes50mM	0.043	5.87	21
24	m15_Aces10mM	0.049	6.01	22
24	m15_Aces10mM	0.052	6.03	23
24	m15_Aces10mM	0.05	6.03	24
24	m15_Aces25mM	0.047	5.95	25
24	m15_Aces25mM	0.045	5.96	26
24	m15_Aces25mM	0.05	5.99	27
24	m15_Aces50mM	0.055	5.92	28
24	m15_Aces50mM	0.05	5.93	29
24	m15_Aces50mM	0.046	5.94	30
24	m15_NaP10mM	0.048	6.01	31
24	m15_NaP10mM	0.045	6.02	32
24	m15_NaP10mM	0.049	6.03	33
24	m15_NaP25mM	0.045	5.97	34
24	m15_NaP25mM	0.05	5.98	35
24	m15_NaP25mM	0.049	5.98	36
24	m15_NaP50mM	0.047	5.95	37
24	m15_NaP50mM	0.047	5.97	38
24	m15_NaP50mM	0.047	5.97	39
24	m15_NaP0mM	0.039	5.97	40
24	m15_NaP0mM	0.038	5.98	41
24	m15_NaP0mM	0.037	5.99	42
48	m15	0.107	6.18	1
48	m15	0.107	6.18	2
48	m15	0.109	6.18	3
48	m15_bis10mM	0.092	6.15	4
48	m15_bis10mM	0.099	6.16	5
48	m15_bis10mM	0.099	6.19	6
48	m15_bis25mM	0.071	6.04	7
48	m15_bis25mM	0.081	6.05	8
48	m15_bis25mM	0.074	6.07	9
48	m15_bis50mM	0.073	5.91	10
48	m15_bis50mM	0.073	5.91	11
48	m15_bis50mM	0.077	5.93	12
48	m15_Mes10mM	0.099	6.1	13
48	m15_Mes10mM	0.083	6.11	14
48	m15_Mes10mM	0.1	6.15	15
48	m15_Mes25mM	0.097	5.98	16
48	m15_Mes25mM	0.096	6.02	17
48	m15_Mes25mM	0.081	6	18
48	m15_Mes50mM	0.065	5.93	19
48	m15_Mes50mM	0.064	5.91	20
48	m15_Mes50mM	0.067	5.91	21
48	m15_Aces10mM	0.096	6.2	22
48	m15_Aces10mM	0.094	6.2	23
48	m15_Aces10mM	0.099	6.2	24
48	m15_Aces25mM	0.095	6.09	25
48	m15_Aces25mM	0.095	6.07	26
48	m15_Aces25mM	0.099	6.1	27
48	m15_Aces50mM	0.092	5.96	28
48	m15_Aces50mM	0.09	5.99	29
48	m15_Aces50mM	0.088	5.98	30
48	m15_NaP10mM	0.104	6.15	31
48	m15_NaP10mM	0.089	6.14	32
48	m15_NaP10mM	0.096	6.18	33
48	m15_NaP25mM	0.091	6.05	34
48	m15_NaP25mM	0.096	6.08	35
48	m15_NaP25mM	0.094	6.07	36
48	m15_NaP50mM	0.09	5.97	37
48	m15_NaP50mM	0.094	5.98	38
48	m15_NaP50mM	0.092	5.98	39
48	m15_NaP0mM	0.07	6.13	40
48	m15_NaP0mM	0.068	6.15	41
48	m15_NaP0mM	0.07	6.16	42
72	m15	0.209	6.54	1
72	m15	0.191	6.54	2
72	m15	0.192	6.55	3
72	m15_bis10mM	0.178	6.49	4
72	m15_bis10mM	0.189	6.53	5
72	m15_bis10mM	0.211	6.6	6
72	m15_bis25mM	0.144	6.25	7
72	m15_bis25mM	0.163	6.29	8
72	m15_bis25mM	0.151	6.29	9
72	m15_bis50mM	0.132	6.06	10
72	m15_bis50mM	0.139	6.06	11
72	m15_bis50mM	0.148	6.07	12
72	m15_Mes10mM	0.201	6.52	13
72	m15_Mes10mM	0.155	6.46	14
72	m15_Mes10mM	0.194	6.56	15
72	m15_Mes25mM	0.183	6.2	16
72	m15_Mes25mM	0.201	6.29	17
72	m15_Mes25mM	0.192	6.25	18
72	m15_Mes50mM	0.165	6.04	19
72	m15_Mes50mM	0.18	6.04	20
72	m15_Mes50mM	0.135	6.04	21
72	m15_Aces10mM	0.133	6.58	22
72	m15_Aces10mM	0.187	6.58	23
72	m15_Aces10mM	0.176	6.58	24
72	m15_Aces25mM	0.199	6.43	25
72	m15_Aces25mM	0.195	6.43	26
72	m15_Aces25mM	0.197	6.46	27
72	m15_Aces50mM	0.19	6.22	28
72	m15_Aces50mM	0.182	6.22	29
72	m15_Aces50mM	0.177	6.22	30
72	m15_NaP10mM	0.199	6.61	31
72	m15_NaP10mM	0.171	6.5	32
72	m15_NaP10mM	0.197	6.59	33
72	m15_NaP25mM	0.185	6.33	34
72	m15_NaP25mM	0.192	6.33	35
72	m15_NaP25mM	0.177	6.31	36
72	m15_NaP50mM	0.186	6.11	37
72	m15_NaP50mM	0.199	6.09	38
72	m15_NaP50mM	0.183	6.11	39
72	m15_NaP0mM	0.127	6.51	40
72	m15_NaP0mM	0.128	6.51	41
72	m15_NaP0mM	0.133	6.57	42
96	m15	0.527	6.76	1
96	m15	0.534	6.76	2
96	m15	0.547	6.76	3
96	m15_bis10mM	0.196	6.93	4
96	m15_bis10mM	0.185	6.94	5
96	m15_bis10mM	0.345	7.27	6
96	m15_bis25mM	0.175	6.5	7
96	m15_bis25mM	0.177	6.55	8
96	m15_bis25mM	0.221	6.56	9
96	m15_bis50mM	0.209	6.2	10
96	m15_bis50mM	0.201	6.2	11
96	m15_bis50mM	0.224	6.24	12
96	m15_Mes10mM	0.188	7	13
96	m15_Mes10mM	0.221	6.89	14
96	m15_Mes10mM	0.238	7.12	15
96	m15_Mes25mM	0.199	6.5	16
96	m15_Mes25mM	0.283	6.68	17
96	m15_Mes25mM	0.208	6.44	18
96	m15_Mes50mM	0.241	6.25	19
96	m15_Mes50mM	0.141	6.11	20
96	m15_Mes50mM	0.158	6.12	21
96	m15_Aces10mM	0.169	6.59	22
96	m15_Aces10mM	0.244	6.94	23
96	m15_Aces10mM	0.204	6.91	24
96	m15_Aces25mM	0.192	6.66	25
96	m15_Aces25mM	0.19	6.66	26
96	m15_Aces25mM	0.178	6.65	27
96	m15_Aces50mM	0.194	6.38	28
96	m15_Aces50mM	0.283	6.44	29
96	m15_Aces50mM	0.193	6.38	30
96	m15_NaP10mM	0.474	6.86	31
96	m15_NaP10mM	0.504	6.76	32
96	m15_NaP10mM	0.534	6.83	33
96	m15_NaP25mM	0.4	6.44	34
96	m15_NaP25mM	0.354	6.41	35
96	m15_NaP25mM	0.4	6.43	36
96	m15_NaP50mM	0.227	6.19	37
96	m15_NaP50mM	0.272	6.19	38
96	m15_NaP50mM	0.233	6.19	39
96	m15_NaP0mM	0.195	7.08	40
96	m15_NaP0mM	0.179	7	41
96	m15_NaP0mM	0.228	7.24	42
120	m15	0.662	6.84	1
120	m15	0.715	6.84	2
120	m15	0.692	6.83	3
120	m15_bis10mM	0.197	7.25	4
120	m15_bis10mM	0.187	7.2	5
120	m15_bis10mM	0.192	7.22	6
120	m15_bis25mM	0.153	6.69	7
120	m15_bis25mM	0.171	6.74	8
120	m15_bis25mM	0.24	6.82	9
120	m15_bis50mM	0.191	6.32	10
120	m15_bis50mM	0.214	6.35	11
120	m15_bis50mM	0.244	6.41	12
120	m15_Mes10mM	0.186	7.25	13
120	m15_Mes10mM	0.243	7.25	14
120	m15_Mes10mM	0.214	7.25	15
120	m15_Mes25mM	0.182	6.71	16
120	m15_Mes25mM	0.212	6.7	17
120	m15_Mes25mM	0.243	6.69	18
120	m15_Mes50mM	0.235	6.4	19
120	m15_Mes50mM	0.166	6.22	20
120	m15_Mes50mM	0.191	6.24	21
120	m15_Aces10mM	0.182	7.18	22
120	m15_Aces10mM	0.19	7.19	23
120	m15_Aces10mM	0.198	7.16	24
120	m15_Aces25mM	0.19	6.8	25
120	m15_Aces25mM	0.188	6.81	26
120	m15_Aces25mM	0.175	6.78	27
120	m15_Aces50mM	0.184	6.48	28
120	m15_Aces50mM	0.18	6.59	29
120	m15_Aces50mM	0.177	6.51	30
120	m15_NaP10mM	0.652	7	31
120	m15_NaP10mM	0.67	6.86	32
120	m15_NaP10mM	0.635	6.93	33
120	m15_NaP25mM	0.311	6.46	34
120	m15_NaP25mM	0.364	6.47	35
120	m15_NaP25mM	0.417	6.46	36
120	m15_NaP50mM	0.229	6.31	37
120	m15_NaP50mM	0.286	6.31	38
120	m15_NaP50mM	0.244	6.31	39
120	m15_NaP0mM	0.241	7.42	40
120	m15_NaP0mM	0.213	7.27	41
120	m15_NaP0mM	0.279	7.57	42
144	m15	0.72	6.82	1
144	m15	0.735	6.82	2
144	m15	0.709	6.81	3
144	m15_bis10mM	0.188	7.31	4
144	m15_bis10mM	0.181	7.22	5
144	m15_bis10mM	0.304	7.62	6
144	m15_bis25mM	0.158	6.73	7
144	m15_bis25mM	0.164	6.79	8
144	m15_bis25mM	0.231	6.9	9
144	m15_bis50mM	0.188	6.36	10
144	m15_bis50mM	0.205	6.38	11
144	m15_bis50mM	0.237	6.45	12
144	m15_Mes10mM	0.179	7.3	13
144	m15_Mes10mM	0.242	7.33	14
144	m15_Mes10mM	0.274	7.49	15
144	m15_Mes25mM	0.176	6.77	16
144	m15_Mes25mM	0.295	7.19	17
144	m15_Mes25mM	0.226	6.77	18
144	m15_Mes50mM	0.233	6.42	19
144	m15_Mes50mM	0.17	6.21	20
144	m15_Mes50mM	0.187	6.24	21
144	m15_Aces10mM	0.178	6.7	22
144	m15_Aces10mM	0.257	7.23	23
144	m15_Aces10mM	0.196	7.21	24
144	m15_Aces25mM	0.182	6.81	25
144	m15_Aces25mM	0.182	6.82	26
144	m15_Aces25mM	0.167	6.78	27
144	m15_Aces50mM	0.17	6.49	28
144	m15_Aces50mM	0.172	6.5	29
144	m15_Aces50mM	0.175	6.51	30
144	m15_NaP10mM	0.684	6.9	31
144	m15_NaP10mM	0.723	6.87	32
144	m15_NaP10mM	0.645	6.94	33
144	m15_NaP25mM	0.255	6.48	34
144	m15_NaP25mM	0.26	6.48	35
144	m15_NaP25mM	0.25	6.46	36
144	m15_NaP50mM	0.219	6.36	37
144	m15_NaP50mM	0.243	6.36	38
144	m15_NaP50mM	0.226	6.35	39
144	m15_NaP0mM	0.223	7.6	40
144	m15_NaP0mM	0.189	7.45	41
144	m15_NaP0mM	0.241	7.73	42
168	m15	0.796	6.85	1
168	m15	0.785	6.86	2
168	m15	0.815	6.85	3
168	m15_bis10mM	0.189	7.36	4
168	m15_bis10mM	0.179	7.28	5
168	m15_bis10mM	0.325	7.67	6
168	m15_bis25mM	0.158	6.82	7
168	m15_bis25mM	0.162	6.87	8
168	m15_bis25mM	0.22	7.01	9
168	m15_bis50mM	0.185	6.42	10
168	m15_bis50mM	0.203	6.46	11
168	m15_bis50mM	0.237	6.55	12
168	m15_Mes10mM	0.177	7.35	13
168	m15_Mes10mM	0.234	7.41	14
168	m15_Mes10mM	0.274	7.54	15
168	m15_Mes25mM	0.182	6.88	16
168	m15_Mes25mM	0.299	7.28	17
168	m15_Mes25mM	0.218	6.86	18
168	m15_Mes50mM	0.229	6.51	19
168	m15_Mes50mM	0.181	6.27	20
168	m15_Mes50mM	0.205	6.31	21
168	m15_Aces10mM	0.176	6.79	22
168	m15_Aces10mM	0.246	7.29	23
168	m15_Aces10mM	0.182	7.26	24
168	m15_Aces25mM	0.182	6.84	25
168	m15_Aces25mM	0.183	6.86	26
168	m15_Aces25mM	0.169	6.81	27
168	m15_Aces50mM	0.176	6.52	28
168	m15_Aces50mM	0.178	6.55	29
168	m15_Aces50mM	0.18	6.57	30
168	m15_NaP10mM	0.773	7.05	31
168	m15_NaP10mM	0.806	6.93	32
168	m15_NaP10mM	0.741	6.99	33
168	m15_NaP25mM	0.19	6.54	34
168	m15_NaP25mM	0.264	6.54	35
168	m15_NaP25mM	0.201	6.52	36
168	m15_NaP50mM	0.234	6.43	37
168	m15_NaP50mM	0.266	6.43	38
168	m15_NaP50mM	0.232	6.41	39
168	m15_NaP0mM	0.2	7.62	40
168	m15_NaP0mM	0.187	7.47	41
168	m15_NaP0mM	0.237	7.72	42
192	m15	0.746	6.83	1
192	m15	0.734	6.83	2
192	m15	0.718	6.81	3
192	m15_bis10mM	0.173	7.34	4
192	m15_bis10mM	0.161	7.24	5
192	m15_bis10mM	0.167	7.29	6
192	m15_bis25mM	0.148	6.81	7
192	m15_bis25mM	0.152	6.86	8
192	m15_bis25mM	0.214	6.99	9
192	m15_bis50mM	0.172	6.42	10
192	m15_bis50mM	0.189	6.45	11
192	m15_bis50mM	0.228	6.53	12
192	m15_Mes10mM	0.249	7.3	13
192	m15_Mes10mM	0.215	7.36	14
192	m15_Mes10mM	0.254	7.47	15
192	m15_Mes25mM	0.172	6.86	16
192	m15_Mes25mM	0.193	6.85	17
192	m15_Mes25mM	0.215	6.84	18
192	m15_Mes50mM	0.209	6.47	19
192	m15_Mes50mM	0.169	6.23	20
192	m15_Mes50mM	0.18	6.26	21
192	m15_Aces10mM	0.161	6.76	22
192	m15_Aces10mM	0.229	7.22	23
192	m15_Aces10mM	0.176	7.2	24
192	m15_Aces25mM	0.167	6.82	25
192	m15_Aces25mM	0.169	6.82	26
192	m15_Aces25mM	0.159	6.77	27
192	m15_Aces50mM	0.163	6.5	28
192	m15_Aces50mM	0.166	6.52	29
192	m15_Aces50mM	0.17	6.53	30
192	m15_NaP10mM	0.755	7.01	31
192	m15_NaP10mM	0.784	6.87	32
192	m15_NaP10mM	0.727	6.93	33
192	m15_NaP25mM	0.194	6.49	34
192	m15_NaP25mM	0.198	6.49	35
192	m15_NaP25mM	0.203	6.48	36
192	m15_NaP50mM	0.508	6.33	37
192	m15_NaP50mM	0.544	6.34	38
192	m15_NaP50mM	0.526	6.36	39
192	m15_NaP0mM	0.222	7.67	40
192	m15_NaP0mM	0.191	7.53	41
192	m15_NaP0mM	0.237	7.78	42
216	m15	0.707	6.84	1
216	m15	0.755	6.83	2
216	m15	0.721	6.82	3
216	m15_bis10mM	0.171	7.34	4
216	m15_bis10mM	0.168	7.25	5
216	m15_bis10mM	0.169	7.29	6
216	m15_bis25mM	0.147	6.83	7
216	m15_bis25mM	0.152	6.87	8
216	m15_bis25mM	0.267	7.01	9
216	m15_bis50mM	0.176	6.45	10
216	m15_bis50mM	0.191	6.48	11
216	m15_bis50mM	0.183	6.57	12
216	m15_Mes10mM	0.162	7.31	13
216	m15_Mes10mM	0.216	7.37	14
216	m15_Mes10mM	0.254	7.48	15
216	m15_Mes25mM	0.175	6.89	16
216	m15_Mes25mM	0.277	7.22	17
216	m15_Mes25mM	0.215	6.87	18
216	m15_Mes50mM	0.22	6.51	19
216	m15_Mes50mM	0.165	6.26	20
216	m15_Mes50mM	0.184	6.53	21
216	m15_Aces10mM	0.166	6.75	22
216	m15_Aces10mM	0.233	7.23	23
216	m15_Aces10mM	0.178	7	24
216	m15_Aces25mM	0.168	6.86	25
216	m15_Aces25mM	0.167	6.86	26
216	m15_Aces25mM	0.156	6.79	27
216	m15_Aces50mM	0.166	6.54	28
216	m15_Aces50mM	0.348	6.84	29
216	m15_Aces50mM	0.169	6.56	30
216	m15_NaP10mM	0.753	7.03	31
216	m15_NaP10mM	0.804	6.9	32
216	m15_NaP10mM	0.702	6.95	33
216	m15_NaP25mM	0.181	6.53	34
216	m15_NaP25mM	0.206	6.54	35
216	m15_NaP25mM	0.207	6.51	36
216	m15_NaP50mM	0.672	6.34	37
216	m15_NaP50mM	0.626	6.34	38
216	m15_NaP50mM	0.649	6.34	39
216	m15_NaP0mM	0.19	7.64	40
216	m15_NaP0mM	0.171	7.5	41
216	m15_NaP0mM	0.213	7.73	42
240	m15	0.684	6.88	1
240	m15	0.789	6.88	2
240	m15	0.779	6.86	3
240	m15_bis10mM	0.17	7.39	4
240	m15_bis10mM	0.162	7.31	5
240	m15_bis10mM	0.166	7.35	6
240	m15_bis25mM	0.146	6.89	7
240	m15_bis25mM	0.155	6.95	8
240	m15_bis25mM	0.218	7.08	9
240	m15_bis50mM	0.169	6.5	10
240	m15_bis50mM	0.188	6.54	11
240	m15_bis50mM	0.242	6.63	12
240	m15_Mes10mM	0.163	7.36	13
240	m15_Mes10mM	0.221	7.44	14
240	m15_Mes10mM	0.256	7.54	15
240	m15_Mes25mM	0.168	6.96	16
240	m15_Mes25mM	0.26	6.94	17
240	m15_Mes25mM	0.222	6.92	18
240	m15_Mes50mM	0.211	6.33	19
240	m15_Mes50mM	0.17	6.31	20
240	m15_Mes50mM	0.192	6.35	21
240	m15_Aces10mM	0.166	7.3	22
240	m15_Aces10mM	0.244	7.32	23
240	m15_Aces10mM	0.182	7.28	24
240	m15_Aces25mM	0.161	6.92	25
240	m15_Aces25mM	0.168	6.93	26
240	m15_Aces25mM	0.161	6.87	27
240	m15_Aces50mM	0.191	6.61	28
240	m15_Aces50mM	0.181	6.93	29
240	m15_Aces50mM	0.172	6.64	30
240	m15_NaP10mM	0.774	7.09	31
240	m15_NaP10mM	0.826	7.05	32
240	m15_NaP10mM	0.722	7.01	33
240	m15_NaP25mM	0.237	6.6	34
240	m15_NaP25mM	0.249	6.62	35
240	m15_NaP25mM	0.261	6.58	36
240	m15_NaP50mM	0.786	6.38	37
240	m15_NaP50mM	0.706	6.38	38
240	m15_NaP50mM	0.746	6.38	39
240	m15_NaP0mM	0.202	7.58	40
240	m15_NaP0mM	0.177	7.46	41
240	m15_NaP0mM	0.224	7.71	42
264	m15	0.772	6.89	1
264	m15	0.839	6.87	2
264	m15	0.838	6.85	3
264	m15_bis10mM	0.179	7.25	4
264	m15_bis10mM	0.168	7.17	5
264	m15_bis10mM	0.173	7.52	6
264	m15_bis25mM	0.147	6.88	7
264	m15_bis25mM	0.152	6.91	8
264	m15_bis25mM	0.228	7.15	9
264	m15_bis50mM	0.165	6.48	10
264	m15_bis50mM	0.186	6.62	11
264	m15_bis50mM	0.237	6.56	12
264	m15_Mes10mM	0.166	7.24	13
264	m15_Mes10mM	0.225	7.3	14
264	m15_Mes10mM	0.248	7.41	15
264	m15_Mes25mM	0.174	6.85	16
264	m15_Mes25mM	0.259	7.19	17
264	m15_Mes25mM	0.227	6.83	18
264	m15_Mes50mM	0.229	6.47	19
264	m15_Mes50mM	0.173	6.22	20
264	m15_Mes50mM	0.197	6.25	21
264	m15_Aces10mM	0.173	6.92	22
264	m15_Aces10mM	0.242	7.2	23
264	m15_Aces10mM	0.182	7.18	24
264	m15_Aces25mM	0.16	6.83	25
264	m15_Aces25mM	0.167	6.85	26
264	m15_Aces25mM	0.149	6.78	27
264	m15_Aces50mM	0.165	6.49	28
264	m15_Aces50mM	0.166	6.81	29
264	m15_Aces50mM	0.168	6.52	30
264	m15_NaP10mM	0.813	7.02	31
264	m15_NaP10mM	0.852	7.05	32
264	m15_NaP10mM	0.774	7.08	33
264	m15_NaP25mM	0.264	6.49	34
264	m15_NaP25mM	0.277	6.51	35
264	m15_NaP25mM	0.206	6.47	36
264	m15_NaP50mM	0.789	6.26	37
264	m15_NaP50mM	0.858	6.27	38
264	m15_NaP50mM	0.823	6.26	39
264	m15_NaP0mM	0.193	7.59	40
264	m15_NaP0mM	0.173	7.5	41
264	m15_NaP0mM	0.227	7.74	42
288	m15	0.845	6.76	1
288	m15	0.811	6.76	2
288	m15	0.828	6.74	3
288	m15_bis10mM	0.178	7.27	4
288	m15_bis10mM	0.171	7.18	5
288	m15_bis10mM	0.317	7.52	6
288	m15_bis25mM	0.149	6.76	7
288	m15_bis25mM	0.157	6.82	8
288	m15_bis25mM	0.227	6.96	9
288	m15_bis50mM	0.174	6.38	10
288	m15_bis50mM	0.19	6.43	11
288	m15_bis50mM	0.243	6.53	12
288	m15_Mes10mM	0.165	7.26	13
288	m15_Mes10mM	0.214	7.31	14
288	m15_Mes10mM	0.274	7.42	15
288	m15_Mes25mM	0.177	6.86	16
288	m15_Mes25mM	0.276	7.2	17
288	m15_Mes25mM	0.229	6.82	18
288	m15_Mes50mM	0.226	6.47	19
288	m15_Mes50mM	0.175	6.21	20
288	m15_Mes50mM	0.196	6.25	21
288	m15_Aces10mM	0.171	6.71	22
288	m15_Aces10mM	0.247	7.19	23
288	m15_Aces10mM	0.183	7.17	24
288	m15_Aces25mM	0.173	6.82	25
288	m15_Aces25mM	0.175	6.84	26
288	m15_Aces25mM	0.165	6.77	27
288	m15_Aces50mM	0.171	6.5	28
288	m15_Aces50mM	0.369	6.81	29
288	m15_Aces50mM	0.165	6.52	30
288	m15_NaP10mM	0.781	6.87	31
288	m15_NaP10mM	0.787	6.85	32
288	m15_NaP10mM	0.776	6.89	33
288	m15_NaP25mM	0.25	6.5	34
288	m15_NaP25mM	0.381	6.51	35
288	m15_NaP25mM	0.23	6.47	36
288	m15_NaP50mM	0.791	6.24	37
288	m15_NaP50mM	0.79	6.24	38
288	m15_NaP50mM	0.867	6.24	39
288	m15_NaP0mM	0.195	7.57	40
288	m15_NaP0mM	0.171	7.47	41
288	m15_NaP0mM	0.22	7.71	42
312	m15	0.805	6.78	1
312	m15	0.775	6.78	2
312	m15	0.79	6.76	3
312	m15_bis10mM	0.167	7.3	4
312	m15_bis10mM	0.163	7.2	5
312	m15_bis10mM	0.311	7.55	6
312	m15_bis25mM	0.15	6.8	7
312	m15_bis25mM	0.145	6.84	8
312	m15_bis25mM	0.223	6.97	9
312	m15_bis50mM	0.182	6.4	10
312	m15_bis50mM	0.188	6.43	11
312	m15_bis50mM	0.236	6.52	12
312	m15_Mes10mM	0.168	7.25	13
312	m15_Mes10mM	0.216	7.32	14
312	m15_Mes10mM	0.263	7.42	15
312	m15_Mes25mM	0.174	6.88	16
312	m15_Mes25mM	0.276	7.2	17
312	m15_Mes25mM	0.224	6.82	18
312	m15_Mes50mM	0.233	6.48	19
312	m15_Mes50mM	0.168	6.22	20
312	m15_Mes50mM	0.194	6.26	21
312	m15_Aces10mM	0.171	6.72	22
312	m15_Aces10mM	0.244	7.21	23
312	m15_Aces10mM	0.183	7.15	24
312	m15_Aces25mM	0.178	6.84	25
312	m15_Aces25mM	0.175	6.85	26
312	m15_Aces25mM	0.166	6.78	27
312	m15_Aces50mM	0.16	6.51	28
312	m15_Aces50mM	0.375	6.82	29
312	m15_Aces50mM	0.171	6.53	30
312	m15_NaP10mM	0.751	6.87	31
312	m15_NaP10mM	0.763	6.86	32
312	m15_NaP10mM	0.74	6.89	33
312	m15_NaP25mM	0.289	6.51	34
312	m15_NaP25mM	0.275	6.52	35
312	m15_NaP25mM	0.298	6.48	36
312	m15_NaP50mM	0.803	6.24	37
312	m15_NaP50mM	0.816	6.26	38
312	m15_NaP50mM	0.79	6.24	39
312	m15_NaP0mM	0.179	7.58	40
312	m15_NaP0mM	0.192	7.53	41
312	m15_NaP0mM	0.219	7.77	42

## Sheet: Fig8
Figure 8. Growth and pH assessments of L. crescens cultures in Hi-GI medium using four biological buffers.
Time	Media	Od	pH	Subject
0	Hi_bis10mM	0.022	5.9	1
0	Hi_bis10mM	0.023	5.91	2
0	Hi_bis10mM	0.024	5.91	3
0	Hi_bis25mM	0.024	5.89	4
0	Hi_bis25mM	0.024	5.89	5
0	Hi_bis25mM	0.024	5.9	6
0	Hi_bis50mM	0.023	5.88	7
0	Hi_bis50mM	0.023	5.89	8
0	Hi_bis50mM	0.021	5.9	9
0	Hi_Mes10mM	0.021	5.85	10
0	Hi_Mes10mM	0.024	5.86	11
0	Hi_Mes10mM	0.023	5.86	12
0	Hi_Mes25mM	0.021	5.89	13
0	Hi_Mes25mM	0.028	5.89	14
0	Hi_Mes25mM	0.023	5.89	15
0	Hi_Mes50mM	0.021	5.86	16
0	Hi_Mes50mM	0.043	5.86	17
0	Hi_Mes50mM	0.034	5.86	18
0	Hi_Aces10mM	0.023	5.89	19
0	Hi_Aces10mM	0.023	5.89	20
0	Hi_Aces10mM	0.025	5.9	21
0	Hi_Aces25mM	0.022	5.9	22
0	Hi_Aces25mM	0.023	5.91	23
0	Hi_Aces25mM	0.023	5.9	24
0	Hi_Aces50mM	0.022	5.86	25
0	Hi_Aces50mM	0.018	5.86	26
0	Hi_Aces50mM	0.019	5.87	27
0	Hi_NaP10mM	0.024	5.88	28
0	Hi_NaP10mM	0.019	5.87	29
0	Hi_NaP10mM	0.018	5.87	30
0	Hi_NaP25mM	0.017	5.91	31
0	Hi_NaP25mM	0.014	5.91	32
0	Hi_NaP25mM	0.014	5.91	33
0	Hi_NaP50mM	0.075	5.9	34
0	Hi_NaP50mM	0.063	5.91	35
0	Hi_NaP50mM	0.08	5.9	36
0	Hi	0.025	5.94	37
0	Hi	0.023	5.94	38
0	Hi	0.024	5.95	39
24	Hi_bis10mM	0.061	5.95	1
24	Hi_bis10mM	0.06	5.94	2
24	Hi_bis10mM	0.062	5.94	3
24	Hi_bis25mM	0.011	5.85	4
24	Hi_bis25mM	0.013	5.84	5
24	Hi_bis25mM	0.011	5.84	6
24	Hi_bis50mM	0.051	5.9	7
24	Hi_bis50mM	0.056	5.89	8
24	Hi_bis50mM	0.053	5.89	9
24	Hi_Mes10mM	0.051	5.88	10
24	Hi_Mes10mM	0.057	5.9	11
24	Hi_Mes10mM	0.051	5.9	12
24	Hi_Mes25mM	0.06	5.9	13
24	Hi_Mes25mM	0.055	5.92	14
24	Hi_Mes25mM	0.051	5.92	15
24	Hi_Mes50mM	0.053	5.87	16
24	Hi_Mes50mM	0.051	5.87	17
24	Hi_Mes50mM	0.054	5.87	18
24	Hi_Aces10mM	0.058	5.93	19
24	Hi_Aces10mM	0.06	5.93	20
24	Hi_Aces10mM	0.06	5.94	21
24	Hi_Aces25mM	0.059	5.93	22
24	Hi_Aces25mM	0.057	5.94	23
24	Hi_Aces25mM	0.057	5.94	24
24	Hi_Aces50mM	0.048	5.88	25
24	Hi_Aces50mM	0.051	5.88	26
24	Hi_Aces50mM	0.049	5.88	27
24	Hi_NaP10mM	0.048	5.92	28
24	Hi_NaP10mM	0.053	5.91	29
24	Hi_NaP10mM	0.055	5.93	30
24	Hi_NaP25mM	0.058	5.91	31
24	Hi_NaP25mM	0.051	5.91	32
24	Hi_NaP25mM	0.058	5.9	33
24	Hi_NaP50mM	0.082	5.79	34
24	Hi_NaP50mM	0.079	5.8	35
24	Hi_NaP50mM	0.075	5.8	36
24	Hi	0.056	5.99	37
24	Hi	0.055	6	38
24	Hi	0.055	5.99	39
48	Hi_bis10mM	0.129	6.08	1
48	Hi_bis10mM	0.125	6.09	2
48	Hi_bis10mM	0.122	6.09	3
48	Hi_bis25mM	0.012	5.89	4
48	Hi_bis25mM	0.013	5.89	5
48	Hi_bis25mM	0.012	5.89	6
48	Hi_bis50mM	0.098	5.96	7
48	Hi_bis50mM	0.1	5.97	8
48	Hi_bis50mM	0.103	5.97	9
48	Hi_Mes10mM	0.103	6.01	10
48	Hi_Mes10mM	0.129	6.06	11
48	Hi_Mes10mM	0.11	6.04	12
48	Hi_Mes25mM	0.115	6.04	13
48	Hi_Mes25mM	0.113	6.04	14
48	Hi_Mes25mM	0.114	6.02	15
48	Hi_Mes50mM	0.105	5.97	16
48	Hi_Mes50mM	0.105	5.97	17
48	Hi_Mes50mM	0.104	5.99	18
48	Hi_Aces10mM	0.126	6.1	19
48	Hi_Aces10mM	0.135	6.12	20
48	Hi_Aces10mM	0.129	6.12	21
48	Hi_Aces25mM	0.131	6.09	22
48	Hi_Aces25mM	0.121	6.1	23
48	Hi_Aces25mM	0.13	6.11	24
48	Hi_Aces50mM	0.094	6	25
48	Hi_Aces50mM	0.107	6.01	26
48	Hi_Aces50mM	0.102	6.01	27
48	Hi_NaP10mM	0.107	6.06	28
48	Hi_NaP10mM	0.125	6.08	29
48	Hi_NaP10mM	0.124	6.09	30
48	Hi_NaP25mM	0.148	6.01	31
48	Hi_NaP25mM	0.149	6	32
48	Hi_NaP25mM	0.15	5.97	33
48	Hi_NaP50mM	0.103	5.86	34
48	Hi_NaP50mM	0.113	5.88	35
48	Hi_NaP50mM	0.107	5.88	36
48	Hi	0.117	6.17	37
48	Hi	0.12	6.19	38
48	Hi	0.125	6.21	39
72	Hi_bis10mM	0.301	6.35	1
72	Hi_bis10mM	0.298	6.35	2
72	Hi_bis10mM	0.287	6.35	3
72	Hi_bis25mM	0.014	5.93	4
72	Hi_bis25mM	0.013	5.94	5
72	Hi_bis25mM	0.013	5.93	6
72	Hi_bis50mM	0.278	6.16	7
72	Hi_bis50mM	0.278	6.17	8
72	Hi_bis50mM	0.279	6.16	9
72	Hi_Mes10mM	0.277	6.27	10
72	Hi_Mes10mM	0.29	6.36	11
72	Hi_Mes10mM	0.303	6.32	12
72	Hi_Mes25mM	0.321	6.28	13
72	Hi_Mes25mM	0.31	6.25	14
72	Hi_Mes25mM	0.315	6.26	15
72	Hi_Mes50mM	0.311	6.13	16
72	Hi_Mes50mM	0.282	6.11	17
72	Hi_Mes50mM	0.302	6.13	18
72	Hi_Aces10mM	0.395	6.36	19
72	Hi_Aces10mM	0.406	6.37	20
72	Hi_Aces10mM	0.4	6.37	21
72	Hi_Aces25mM	0.377	6.34	22
72	Hi_Aces25mM	0.359	6.33	23
72	Hi_Aces25mM	0.368	6.36	24
72	Hi_Aces50mM	0.285	6.14	25
72	Hi_Aces50mM	0.291	6.17	26
72	Hi_Aces50mM	0.279	6.17	27
72	Hi_NaP10mM	0.397	6.21	28
72	Hi_NaP10mM	0.451	6.23	29
72	Hi_NaP10mM	0.481	6.25	30
72	Hi_NaP25mM	0.27	6.09	31
72	Hi_NaP25mM	0.277	6.07	32
72	Hi_NaP25mM	0.386	6.09	33
72	Hi_NaP50mM	0.275	6.03	34
72	Hi_NaP50mM	0.276	6.02	35
72	Hi_NaP50mM	0.275	6	36
72	Hi	0.392	6.42	37
72	Hi	0.426	6.45	38
72	Hi	0.425	6.47	39
96	Hi_bis10mM	0.335	6.41	1
96	Hi_bis10mM	0.321	6.4	2
96	Hi_bis10mM	0.31	6.4	3
96	Hi_bis25mM	0.12	5.9	4
96	Hi_bis25mM	0.013	5.9	5
96	Hi_bis25mM	0.012	5.9	6
96	Hi_bis50mM	0.467	6.25	7
96	Hi_bis50mM	0.484	6.33	8
96	Hi_bis50mM	0.45	6.34	9
96	Hi_Mes10mM	0.657	6.47	10
96	Hi_Mes10mM	0.637	6.5	11
96	Hi_Mes10mM	0.618	6.53	12
96	Hi_Mes25mM	0.567	6.47	13
96	Hi_Mes25mM	0.544	6.43	14
96	Hi_Mes25mM	0.555	6.45	15
96	Hi_Mes50mM	0.484	6.3	16
96	Hi_Mes50mM	0.452	6.28	17
96	Hi_Mes50mM	0.485	6.3	18
96	Hi_Aces10mM	0.705	6.62	19
96	Hi_Aces10mM	0.734	6.62	20
96	Hi_Aces10mM	0.72	6.62	21
96	Hi_Aces25mM	0.626	6.5	22
96	Hi_Aces25mM	0.59	6.49	23
96	Hi_Aces25mM	0.604	6.52	24
96	Hi_Aces50mM	0.4	6.3	25
96	Hi_Aces50mM	0.461	6.33	26
96	Hi_Aces50mM	0.452	6.33	27
96	Hi_NaP10mM	0.821	6.45	28
96	Hi_NaP10mM	0.789	6.44	29
96	Hi_NaP10mM	0.853	6.47	30
96	Hi_NaP25mM	0.337	6.19	31
96	Hi_NaP25mM	0.3	6.1	32
96	Hi_NaP25mM	0.318	6.14	33
96	Hi_NaP50mM	0.457	6.2	34
96	Hi_NaP50mM	0.484	6.17	35
96	Hi_NaP50mM	0.446	6.15	36
96	Hi	0.732	6.77	37
96	Hi	0.751	6.82	38
96	Hi	0.739	6.82	39
120	Hi_bis10mM	0.435	6.49	1
120	Hi_bis10mM	0.403	6.43	2
120	Hi_bis10mM	0.407	6.43	3
120	Hi_bis25mM	0.033	5.87	4
120	Hi_bis25mM	0.014	5.87	5
120	Hi_bis25mM	0.012	5.87	6
120	Hi_bis50mM	0.6	6.45	7
120	Hi_bis50mM	0.598	6.44	8
120	Hi_bis50mM	0.603	6.46	9
120	Hi_Mes10mM	0.849	6.8	10
120	Hi_Mes10mM	0.873	6.84	11
120	Hi_Mes10mM	0.826	6.77	12
120	Hi_Mes25mM	0.829	6.67	13
120	Hi_Mes25mM	0.784	6.6	14
120	Hi_Mes25mM	0.806	6.63	15
120	Hi_Mes50mM	0.676	6.39	16
120	Hi_Mes50mM	0.652	6.36	17
120	Hi_Mes50mM	0.679	6.38	18
120	Hi_Aces10mM	0.867	6.78	19
120	Hi_Aces10mM	0.858	6.81	20
120	Hi_Aces10mM	0.853	6.81	21
120	Hi_Aces25mM	0.771	6.64	22
120	Hi_Aces25mM	0.737	6.57	23
120	Hi_Aces25mM	0.808	6.63	24
120	Hi_Aces50mM	0.608	6.37	25
120	Hi_Aces50mM	0.641	6.37	26
120	Hi_Aces50mM	0.65	6.41	27
120	Hi_NaP10mM	0.962	6.64	28
120	Hi_NaP10mM	0.98	6.74	29
120	Hi_NaP10mM	0.994	6.77	30
120	Hi_NaP25mM	0.533	6.46	31
120	Hi_NaP25mM	0.434	6.31	32
120	Hi_NaP25mM	0.483	6.38	33
120	Hi_NaP50mM	0.679	6.45	34
120	Hi_NaP50mM	0.684	6.42	35
120	Hi_NaP50mM	0.643	6.4	36
120	Hi	1.01	7.2	37
120	Hi	1.056	7.24	38
120	Hi	1.041	7.26	39
144	Hi_bis10mM	0.471	6.54	1
144	Hi_bis10mM	0.442	6.52	2
144	Hi_bis10mM	0.432	6.55	3
144	Hi_bis25mM	0.013	5.91	4
144	Hi_bis25mM	0.013	5.9	5
144	Hi_bis25mM	0.011	5.89	6
144	Hi_bis50mM	0.621	6.6	7
144	Hi_bis50mM	0.611	6.59	8
144	Hi_bis50mM	0.632	6.62	9
144	Hi_Mes10mM	0.915	6.96	10
144	Hi_Mes10mM	0.932	7.19	11
144	Hi_Mes10mM	1.041	7.07	12
144	Hi_Mes25mM	0.875	6.88	13
144	Hi_Mes25mM	0.969	6.84	14
144	Hi_Mes25mM	0.922	6.86	15
144	Hi_Mes50mM	0.799	6.56	16
144	Hi_Mes50mM	0.736	6.52	17
144	Hi_Mes50mM	0.797	6.55	18
144	Hi_Aces10mM	1.015	7.09	19
144	Hi_Aces10mM	1.001	7.11	20
144	Hi_Aces10mM	1.067	7.11	21
144	Hi_Aces25mM	0.858	6.84	22
144	Hi_Aces25mM	0.919	6.8	23
144	Hi_Aces25mM	0.944	6.84	24
144	Hi_Aces50mM	0.696	6.51	25
144	Hi_Aces50mM	0.732	6.54	26
144	Hi_Aces50mM	0.735	6.55	27
144	Hi_NaP10mM	1.055	6.84	28
144	Hi_NaP10mM	1.092	6.92	29
144	Hi_NaP10mM	1.081	6.93	30
144	Hi_NaP25mM	0.558	6.66	31
144	Hi_NaP25mM	0.497	6.47	32
144	Hi_NaP25mM	0.527	6.56	33
144	Hi_NaP50mM	0.619	6.55	34
144	Hi_NaP50mM	0.646	6.52	35
144	Hi_NaP50mM	0.629	6.5	36
144	Hi	1.054	7.41	37
144	Hi	1.044	7.42	38
144	Hi	1.063	7.41	39
168	Hi_bis10mM	0.608	6.63	1
168	Hi_bis10mM	0.574	6.61	2
168	Hi_bis10mM	0.562	6.61	3
168	Hi_bis25mM	0.013	5.93	4
168	Hi_bis25mM	0.014	5.94	5
168	Hi_bis25mM	0.012	5.93	6
168	Hi_bis50mM	0.722	6.68	7
168	Hi_bis50mM	0.691	6.66	8
168	Hi_bis50mM	0.754	6.7	9
168	Hi_Mes10mM	1.104	7.1	10
168	Hi_Mes10mM	1.126	7.32	11
168	Hi_Mes10mM	1.116	7.21	12
168	Hi_Mes25mM	1.093	6.98	13
168	Hi_Mes25mM	1.053	6.95	14
168	Hi_Mes25mM	0.884	6.76	15
168	Hi_Mes50mM	0.939	6.63	16
168	Hi_Mes50mM	0.916	6.63	17
168	Hi_Mes50mM	0.894	6.62	18
168	Hi_Aces10mM	1.137	7.19	19
168	Hi_Aces10mM	1.101	7.2	20
168	Hi_Aces10mM	1.15	7.2	21
168	Hi_Aces25mM	1.053	6.91	22
168	Hi_Aces25mM	0.943	6.86	23
168	Hi_Aces25mM	1.032	6.91	24
168	Hi_Aces50mM	0.812	6.56	25
168	Hi_Aces50mM	0.823	6.6	26
168	Hi_Aces50mM	0.909	6.61	27
168	Hi_NaP10mM	1.188	7.02	28
168	Hi_NaP10mM	1.252	7.1	29
168	Hi_NaP10mM	1.251	7.12	30
168	Hi_NaP25mM	0.626	6.9	31
168	Hi_NaP25mM	0.594	6.94	32
168	Hi_NaP25mM	0.61	6.98	33
168	Hi_NaP50mM	0.662	6.65	34
168	Hi_NaP50mM	0.733	6.63	35
168	Hi_NaP50mM	0.713	6.6	36
168	Hi	1.241	7.57	37
168	Hi	1.223	7.59	38
168	Hi	1.259	7.58	39
192	Hi_bis10mM	0.569	6.64	1
192	Hi_bis10mM	0.543	6.58	2
192	Hi_bis10mM	0.548	6.52	3
192	Hi_bis25mM	0.012	5.91	4
192	Hi_bis25mM	0.013	5.89	5
192	Hi_bis25mM	0.011	5.89	6
192	Hi_bis50mM	0.649	6.68	7
192	Hi_bis50mM	0.634	6.66	8
192	Hi_bis50mM	0.664	6.71	9
192	Hi_Mes10mM	1.067	7.11	10
192	Hi_Mes10mM	1.049	7.3	11
192	Hi_Mes10mM	1.092	7.25	12
192	Hi_Mes25mM	1.053	6.99	13
192	Hi_Mes25mM	0.955	6.96	14
192	Hi_Mes25mM	1.004	6.97	15
192	Hi_Mes50mM	0.848	6.61	16
192	Hi_Mes50mM	0.777	6.56	17
192	Hi_Mes50mM	0.832	6.61	18
192	Hi_Aces10mM	1.062	7.19	19
192	Hi_Aces10mM	1.05	7.18	20
192	Hi_Aces10mM	1.018	7.2	21
192	Hi_Aces25mM	0.931	6.89	22
192	Hi_Aces25mM	0.919	6.85	23
192	Hi_Aces25mM	0.904	6.9	24
192	Hi_Aces50mM	0.809	6.59	25
192	Hi_Aces50mM	0.794	6.58	26
192	Hi_Aces50mM	0.825	6.6	27
192	Hi_NaP10mM	1.153	7.1	28
192	Hi_NaP10mM	1.235	7.16	29
192	Hi_NaP10mM	1.279	7.17	30
192	Hi_NaP25mM	0.605	6.96	31
192	Hi_NaP25mM	0.589	6.99	32
192	Hi_NaP25mM	0.597	7.03	33
192	Hi_NaP50mM	0.573	6.64	34
192	Hi_NaP50mM	0.605	6.62	35
192	Hi_NaP50mM	0.576	6.59	36
192	Hi	1.143	7.48	37
192	Hi	1.095	7.5	38
192	Hi	1.085	7.49	39
216	Hi_bis10mM	0.597	6.73	1
216	Hi_bis10mM	0.573	6.69	2
216	Hi_bis10mM	0.595	6.69	3
216	Hi_bis25mM	0.013	5.98	4
216	Hi_bis25mM	0.012	5.97	5
216	Hi_bis25mM	0.012	5.96	6
216	Hi_bis50mM	0.629	6.78	7
216	Hi_bis50mM	0.614	6.75	8
216	Hi_bis50mM	0.644	6.81	9
216	Hi_Mes10mM	0.908	7.2	10
216	Hi_Mes10mM	0.953	7.39	11
216	Hi_Mes10mM	0.93	7.35	12
216	Hi_Mes25mM	0.988	7.09	13
216	Hi_Mes25mM	0.948	7.07	14
216	Hi_Mes25mM	0.968	7.08	15
216	Hi_Mes50mM	0.865	6.7	16
216	Hi_Mes50mM	0.79	6.65	17
216	Hi_Mes50mM	0.837	6.68	18
216	Hi_Aces10mM	1.097	7.28	19
216	Hi_Aces10mM	1.027	7.26	20
216	Hi_Aces10mM	1.038	7.28	21
216	Hi_Aces25mM	0.937	6.99	22
216	Hi_Aces25mM	0.939	6.95	23
216	Hi_Aces25mM	0.928	6.99	24
216	Hi_Aces50mM	0.755	6.62	25
216	Hi_Aces50mM	0.812	6.66	26
216	Hi_Aces50mM	0.807	6.66	27
216	Hi_NaP10mM	1.194	7.2	28
216	Hi_NaP10mM	1.232	7.28	29
216	Hi_NaP10mM	1.241	7.29	30
216	Hi_NaP25mM	0.618	7.07	31
216	Hi_NaP25mM	0.621	6.77	32
216	Hi_NaP25mM	0.707	7.1	33
216	Hi_NaP50mM	0.566	6.72	34
216	Hi_NaP50mM	0.592	6.69	35
216	Hi_NaP50mM	0.574	6.67	36
216	Hi	1.048	7.55	37
216	Hi	0.971	7.37	38
216	Hi	1.064	7.54	39
240	Hi_bis10mM	0.626	6.67	1
240	Hi_bis10mM	0.627	6.67	2
240	Hi_bis10mM	0.626	6.67	3
240	Hi_bis25mM	0.012	5.9	4
240	Hi_bis25mM	0.013	5.92	5
240	Hi_bis25mM	0.016	5.92	6
240	Hi_bis50mM	0.708	6.62	7
240	Hi_bis50mM	0.697	6.72	8
240	Hi_bis50mM	0.72	6.77	9
240	Hi_Mes10mM	1.116	7.3	10
240	Hi_Mes10mM	1.094	7.32	11
240	Hi_Mes10mM	1.156	7.29	12
240	Hi_Mes25mM	1.134	7.07	13
240	Hi_Mes25mM	1.052	7.06	14
240	Hi_Mes25mM	0.992	6.86	15
240	Hi_Mes50mM	0.933	6.68	16
240	Hi_Mes50mM	0.921	6.64	17
240	Hi_Mes50mM	0.927	6.67	18
240	Hi_Aces10mM	1.163	7.24	19
240	Hi_Aces10mM	1.155	7.22	20
240	Hi_Aces10mM	1.105	7.24	21
240	Hi_Aces25mM	1.016	6.95	22
240	Hi_Aces25mM	1.027	6.92	23
240	Hi_Aces25mM	1.021	6.96	24
240	Hi_Aces50mM	0.892	6.59	25
240	Hi_Aces50mM	0.876	6.63	26
240	Hi_Aces50mM	0.887	6.64	27
240	Hi_NaP10mM	1.263	7.19	28
240	Hi_NaP10mM	1.3	7.26	29
240	Hi_NaP10mM	1.262	7.26	30
240	Hi_NaP25mM	0.638	7.05	31
240	Hi_NaP25mM	0.656	6.69	32
240	Hi_NaP25mM	0.628	7.1	33
240	Hi_NaP50mM	0.601	6.72	34
240	Hi_NaP50mM	0.634	6.7	35
240	Hi_NaP50mM	0.629	6.68	36
240	Hi	1.07	7.52	37
240	Hi	1.06	7.5	38
240	Hi	1.081	7.5	39
264	Hi_bis10mM	0.752	6.64	1
264	Hi_bis10mM	0.689	6.59	2
264	Hi_bis10mM	0.686	6.62	3
264	Hi_bis25mM	0.012	5.84	4
264	Hi_bis25mM	0.012	5.84	5
264	Hi_bis25mM	0.012	5.84	6
264	Hi_bis50mM	0.578	6.57	7
264	Hi_bis50mM	0.703	6.66	8
264	Hi_bis50mM	0.725	6.73	9
264	Hi_Mes10mM	1.115	7.09	10
264	Hi_Mes10mM	1.141	7.26	11
264	Hi_Mes10mM	1.175	7.22	12
264	Hi_Mes25mM	1.156	7.02	13
264	Hi_Mes25mM	1.139	7.01	14
264	Hi_Mes25mM	1.022	6.84	15
264	Hi_Mes50mM	0.973	6.64	16
264	Hi_Mes50mM	0.942	6.59	17
264	Hi_Mes50mM	1	6.62	18
264	Hi_Aces10mM	1.183	7.18	19
264	Hi_Aces10mM	1.206	7.16	20
264	Hi_Aces10mM	1.136	7.18	21
264	Hi_Aces25mM	1.032	6.91	22
264	Hi_Aces25mM	1.057	6.88	23
264	Hi_Aces25mM	1.069	6.92	24
264	Hi_Aces50mM	0.876	6.54	25
264	Hi_Aces50mM	0.929	6.59	26
264	Hi_Aces50mM	0.954	6.6	27
264	Hi_NaP10mM	1.318	7.13	28
264	Hi_NaP10mM	1.323	7.2	29
264	Hi_NaP10mM	1.325	7.19	30
264	Hi_NaP25mM	0.627	7	31
264	Hi_NaP25mM	0.66	6.6	32
264	Hi_NaP25mM	0.837	7.05	33
264	Hi_NaP50mM	0.579	6.66	34
264	Hi_NaP50mM	0.635	6.63	35
264	Hi_NaP50mM	0.617	6.63	36
264	Hi	1.048	7.42	37
264	Hi	1.003	7.22	38
264	Hi	1.063	7.41	39
288	Hi_bis10mM	0.733	6.64	1
288	Hi_bis10mM	0.679	6.59	2
288	Hi_bis10mM	0.68	6.59	3
288	Hi_bis25mM	0.01	5.83	4
288	Hi_bis25mM	0.012	5.82	5
288	Hi_bis25mM	0.011	5.8	6
288	Hi_bis50mM	0.544	6.55	7
288	Hi_bis50mM	0.61	6.65	8
288	Hi_bis50mM	0.684	6.71	9
288	Hi_Mes10mM	1.198	7.05	10
288	Hi_Mes10mM	1.141	7.2	11
288	Hi_Mes10mM	1.242	7.17	12
288	Hi_Mes25mM	0.981	7	13
288	Hi_Mes25mM	1.127	6.97	14
288	Hi_Mes25mM	1.01	6.82	15
288	Hi_Mes50mM	0.991	6.62	16
288	Hi_Mes50mM	0.88	6.58	17
288	Hi_Mes50mM	0.951	6.6	18
288	Hi_Aces10mM	1.21	7.14	19
288	Hi_Aces10mM	1.176	7.12	20
288	Hi_Aces10mM	1.191	7.13	21
288	Hi_Aces25mM	1.064	6.91	22
288	Hi_Aces25mM	0.949	6.86	23
288	Hi_Aces25mM	1.052	6.9	24
288	Hi_Aces50mM	0.826	6.54	25
288	Hi_Aces50mM	0.891	6.57	26
288	Hi_Aces50mM	0.89	6.58	27
288	Hi_NaP10mM	1.272	7.09	28
288	Hi_NaP10mM	1.341	7.14	29
288	Hi_NaP10mM	1.321	7.13	30
288	Hi_NaP25mM	0.568	6.99	31
288	Hi_NaP25mM	0.598	6.56	32
288	Hi_NaP25mM	0.706	7	33
288	Hi_NaP50mM	0.539	6.64	34
288	Hi_NaP50mM	0.61	6.61	35
288	Hi_NaP50mM	0.536	6.59	36
288	Hi	0.976	7.38	37
288	Hi	0.969	7.17	38
288	Hi	0.991	7.36	39
312	Hi_bis10mM	0.78	6.62	1
312	Hi_bis10mM	0.7	6.56	2
312	Hi_bis10mM	0.698	6.56	3
312	Hi_bis25mM	0.013	5.81	4
312	Hi_bis25mM	0.013	5.8	5
312	Hi_bis25mM	0.013	5.78	6
312	Hi_bis50mM	0.604	6.54	7
312	Hi_bis50mM	0.658	6.63	8
312	Hi_bis50mM	0.724	6.68	9
312	Hi_Mes10mM	1.2	7	10
312	Hi_Mes10mM	1.069	7.15	11
312	Hi_Mes10mM	1.228	7.12	12
312	Hi_Mes25mM	1.151	6.96	13
312	Hi_Mes25mM	1.201	6.93	14
312	Hi_Mes25mM	1.176	6.94	15
312	Hi_Mes50mM	0.965	6.61	16
312	Hi_Mes50mM	0.943	6.56	17
312	Hi_Mes50mM	0.951	6.58	18
312	Hi_Aces10mM	1.197	7.09	19
312	Hi_Aces10mM	1.272	7.07	20
312	Hi_Aces10mM	1.134	7.08	21
312	Hi_Aces25mM	1.025	6.87	22
312	Hi_Aces25mM	1.057	6.82	23
312	Hi_Aces25mM	1.023	6.85	24
312	Hi_Aces50mM	0.898	6.51	25
312	Hi_Aces50mM	0.903	6.54	26
312	Hi_Aces50mM	0.937	6.55	27
312	Hi_NaP10mM	1.304	7.04	28
312	Hi_NaP10mM	1.324	7.1	29
312	Hi_NaP10mM	1.336	7.1	30
312	Hi_NaP25mM	0.673	6.97	31
312	Hi_NaP25mM	0.663	6.97	32
312	Hi_NaP25mM	0.683	6.98	33
312	Hi_NaP50mM	0.559	6.63	34
312	Hi_NaP50mM	0.561	6.61	35
312	Hi_NaP50mM	0.541	6.59	36
312	Hi	1.036	7.21	37
312	Hi	1.032	7.13	38
312	Hi	1.051	7.3	39

## Sheet: Fig9
Figure 9. Growth and pH assessments of L. crescens cultures in BM-7 medium using four biological buffers.
Time	Media	Od	pH	Subject
0	BM7_bis10mM	0.024	6.55	1
0	BM7_bis10mM	0.026	6.55	2
0	BM7_bis10mM	0.023	6.57	3
0	BM7_bis25mM	0.023	6.48	4
0	BM7_bis25mM	0.023	6.48	5
0	BM7_bis25mM	0.022	6.49	6
0	BM7_bis50mM	0.025	6.4	7
0	BM7_bis50mM	0.022	6.41	8
0	BM7_bis50mM	0.024	6.41	9
0	BM7_Mes10mM	0.025	6.41	10
0	BM7_Mes10mM	0.024	6.44	11
0	BM7_Mes10mM	0.026	6.46	12
0	BM7_Mes25mM	0.023	6.51	13
0	BM7_Mes25mM	0.023	6.51	14
0	BM7_Mes25mM	0.022	6.51	15
0	BM7_Mes50mM	0.021	6.49	16
0	BM7_Mes50mM	0.024	6.49	17
0	BM7_Mes50mM	0.022	6.48	18
0	BM7_Aces10mM	0.024	6.53	19
0	BM7_Aces10mM	0.029	6.52	20
0	BM7_Aces10mM	0.022	6.52	21
0	BM7_Aces25mM	0.023	6.49	22
0	BM7_Aces25mM	0.029	6.47	23
0	BM7_Aces25mM	0.023	6.48	24
0	BM7_Aces50mM	0.027	6.45	25
0	BM7_Aces50mM	0.022	6.47	26
0	BM7_Aces50mM	0.025	6.46	27
0	BM7_NaP10mM	0.025	6.54	28
0	BM7_NaP10mM	0.022	6.55	29
0	BM7_NaP10mM	0.029	6.56	30
0	BM7_NaP25mM	0.025	6.53	31
0	BM7_NaP25mM	0.026	6.53	32
0	BM7_NaP25mM	0.025	6.52	33
0	BM7_NaP50mM	0.019	6.51	34
0	BM7_NaP50mM	0.02	6.51	35
0	BM7_NaP50mM	0.019	6.52	36
0	BM7_control	0.023	6.48	37
0	BM7_control	0.02	6.47	38
0	BM7_control	0.021	6.47	39
0	BM7_nobufer_Aces0mM	0.028	6.76	40
0	BM7_nobufer_Aces0mM	0.02	6.79	41
0	BM7_nobufer_Aces0mM	0.019	6.8	42
24	BM7_bis10mM	0.07	6.76	1
24	BM7_bis10mM	0.068	6.76	2
24	BM7_bis10mM	0.069	6.77	3
24	BM7_bis25mM	0.078	6.61	4
24	BM7_bis25mM	0.07	6.6	5
24	BM7_bis25mM	0.065	6.6	6
24	BM7_bis50mM	0.062	6.5	7
24	BM7_bis50mM	0.059	6.5	8
24	BM7_bis50mM	0.063	6.5	9
24	BM7_Mes10mM	0.07	6.82	10
24	BM7_Mes10mM	0.074	6.79	11
24	BM7_Mes10mM	0.071	6.82	12
24	BM7_Mes25mM	0.069	6.63	13
24	BM7_Mes25mM	0.067	6.66	14
24	BM7_Mes25mM	0.07	6.68	15
24	BM7_Mes50mM	0.061	6.56	16
24	BM7_Mes50mM	0.06	6.55	17
24	BM7_Mes50mM	0.063	6.54	18
24	BM7_Aces10mM	0.072	6.72	19
24	BM7_Aces10mM	0.071	6.73	20
24	BM7_Aces10mM	0.07	6.73	21
24	BM7_Aces25mM	0.067	6.61	22
24	BM7_Aces25mM	0.068	6.61	23
24	BM7_Aces25mM	0.068	6.57	24
24	BM7_Aces50mM	0.063	6.5	25
24	BM7_Aces50mM	0.068	6.5	26
24	BM7_Aces50mM	0.069	6.5	27
24	BM7_NaP10mM	0.07	6.78	28
24	BM7_NaP10mM	0.069	6.78	29
24	BM7_NaP10mM	0.069	6.78	30
24	BM7_NaP25mM	0.089	6.69	31
24	BM7_NaP25mM	0.088	6.68	32
24	BM7_NaP25mM	0.091	6.7	33
24	BM7_NaP50mM	0.078	6.63	34
24	BM7_NaP50mM	0.08	6.62	35
24	BM7_NaP50mM	0.076	6.62	36
24	BM7_control	0.081	6.56	37
24	BM7_control	0.073	6.55	38
24	BM7_control	0.071	6.55	39
24	BM7_nobufer_Aces0mM	0.072	7.2	40
24	BM7_nobufer_Aces0mM	0.052	7.13	41
24	BM7_nobufer_Aces0mM	0.057	7.11	42
48	BM7_bis10mM	0.208	7.34	1
48	BM7_bis10mM	0.207	7.37	2
48	BM7_bis10mM	0.206	7.39	3
48	BM7_bis25mM	0.203	6.91	4
48	BM7_bis25mM	0.207	6.95	5
48	BM7_bis25mM	0.209	6.95	6
48	BM7_bis50mM	0.196	6.65	7
48	BM7_bis50mM	0.198	6.67	8
48	BM7_bis50mM	0.196	6.67	9
48	BM7_Mes10mM	0.208	7.42	10
48	BM7_Mes10mM	0.223	7.52	11
48	BM7_Mes10mM	0.21	7.55	12
48	BM7_Mes25mM	0.232	7.29	13
48	BM7_Mes25mM	0.23	7.26	14
48	BM7_Mes25mM	0.228	7.26	15
48	BM7_Mes50mM	0.197	6.84	16
48	BM7_Mes50mM	0.216	6.88	17
48	BM7_Mes50mM	0.21	6.87	18
48	BM7_Aces10mM	0.227	7.2	19
48	BM7_Aces10mM	0.221	7.29	20
48	BM7_Aces10mM	0.222	7.3	21
48	BM7_Aces25mM	0.218	6.89	22
48	BM7_Aces25mM	0.214	6.93	23
48	BM7_Aces25mM	0.208	6.93	24
48	BM7_Aces50mM	0.204	6.67	25
48	BM7_Aces50mM	0.201	6.69	26
48	BM7_Aces50mM	0.195	6.69	27
48	BM7_NaP10mM	0.223	7.24	28
48	BM7_NaP10mM	0.252	7.29	29
48	BM7_NaP10mM	0.236	7.25	30
48	BM7_NaP25mM	0.295	7.04	31
48	BM7_NaP25mM	0.293	7.1	32
48	BM7_NaP25mM	0.303	7.1	33
48	BM7_NaP50mM	0.253	6.82	34
48	BM7_NaP50mM	0.271	6.86	35
48	BM7_NaP50mM	0.265	6.86	36
48	BM7_control	0.218	6.72	37
48	BM7_control	0.217	6.73	38
48	BM7_control	0.22	6.75	39
48	BM7_nobufer_Aces0mM	0.144	7.46	40
48	BM7_nobufer_Aces0mM	0.102	7.62	41
48	BM7_nobufer_Aces0mM	0.123	7.54	42
72	BM7_bis10mM	0.426	8.03	1
72	BM7_bis10mM	0.428	8.03	2
72	BM7_bis10mM	0.429	8.05	3
72	BM7_bis25mM	0.49	7.76	4
72	BM7_bis25mM	0.483	7.73	5
72	BM7_bis25mM	0.469	7.76	6
72	BM7_bis50mM	0.479	7.13	7
72	BM7_bis50mM	0.481	7.13	8
72	BM7_bis50mM	0.49	7.17	9
72	BM7_Mes10mM	0.386	8.11	10
72	BM7_Mes10mM	0.369	8.16	11
72	BM7_Mes10mM	0.385	8.19	12
72	BM7_Mes25mM	0.511	8.1	13
72	BM7_Mes25mM	0.507	8.07	14
72	BM7_Mes25mM	0.479	8.06	15
72	BM7_Mes50mM	0.508	7.78	16
72	BM7_Mes50mM	0.526	7.77	17
72	BM7_Mes50mM	0.519	7.76	18
72	BM7_Aces10mM	0.472	8	19
72	BM7_Aces10mM	0.467	8.05	20
72	BM7_Aces10mM	0.459	8.02	21
72	BM7_Aces25mM	0.511	7.66	22
72	BM7_Aces25mM	0.503	7.69	23
72	BM7_Aces25mM	0.509	7.68	24
72	BM7_Aces50mM	0.507	7.15	25
72	BM7_Aces50mM	0.496	7.15	26
72	BM7_Aces50mM	0.5	7.13	27
72	BM7_NaP10mM	0.484	8.04	28
72	BM7_NaP10mM	0.471	8.01	29
72	BM7_NaP10mM	0.578	8.07	30
72	BM7_NaP25mM	0.524	7.78	31
72	BM7_NaP25mM	0.55	7.82	32
72	BM7_NaP25mM	0.537	7.83	33
72	BM7_NaP50mM	0.648	7.32	34
72	BM7_NaP50mM	0.626	7.35	35
72	BM7_NaP50mM	0.58	7.35	36
72	BM7_control	0.543	7.14	37
72	BM7_control	0.523	7.14	38
72	BM7_control	0.568	7.17	39
72	BM7_nobufer_Aces0mM	0.205	8	40
72	BM7_nobufer_Aces0mM	0.133	7.97	41
72	BM7_nobufer_Aces0mM	0.169	7.98	42
96	BM7_bis10mM	0.451	8.45	1
96	BM7_bis10mM	0.444	8.46	2
96	BM7_bis10mM	0.464	8.48	3
96	BM7_bis25mM	0.514	8.37	4
96	BM7_bis25mM	0.523	8.37	5
96	BM7_bis25mM	0.53	8.39	6
96	BM7_bis50mM	0.571	7.76	7
96	BM7_bis50mM	0.581	7.77	8
96	BM7_bis50mM	0.582	7.81	9
96	BM7_Mes10mM	0.376	8.44	10
96	BM7_Mes10mM	0.357	8.43	11
96	BM7_Mes10mM	0.371	8.45	12
96	BM7_Mes25mM	0.491	8.57	13
96	BM7_Mes25mM	0.533	8.61	14
96	BM7_Mes25mM	0.483	8.59	15
96	BM7_Mes50mM	0.532	8.49	16
96	BM7_Mes50mM	0.522	8.49	17
96	BM7_Mes50mM	0.519	8.47	18
96	BM7_Aces10mM	0.481	8.48	19
96	BM7_Aces10mM	0.488	8.52	20
96	BM7_Aces10mM	0.456	8.52	21
96	BM7_Aces25mM	0.557	8.3	22
96	BM7_Aces25mM	0.561	8.32	23
96	BM7_Aces25mM	0.571	8.31	24
96	BM7_Aces50mM	0.592	7.57	25
96	BM7_Aces50mM	0.598	7.57	26
96	BM7_Aces50mM	0.584	7.54	27
96	BM7_NaP10mM	0.455	8.41	28
96	BM7_NaP10mM	0.476	8.44	29
96	BM7_NaP10mM	0.465	8.44	30
96	BM7_NaP25mM	0.545	8.2	31
96	BM7_NaP25mM	0.53	8.25	32
96	BM7_NaP25mM	0.537	8.18	33
96	BM7_NaP50mM	0.712	7.76	34
96	BM7_NaP50mM	0.715	7.74	35
96	BM7_NaP50mM	0.713	7.73	36
96	BM7_control	0.534	7.49	37
96	BM7_control	0.529	7.48	38
96	BM7_control	0.545	7.5	39
96	BM7_nobufer_Aces0mM	0.201	8.09	40
96	BM7_nobufer_Aces0mM	0.136	8.04	41
96	BM7_nobufer_Aces0mM	0.168	8.06	42
120	BM7_bis10mM	0.467	8.45	1
120	BM7_bis10mM	0.461	8.52	2
120	BM7_bis10mM	0.463	8.56	3
120	BM7_bis25mM	0.607	8.46	4
120	BM7_bis25mM	0.566	8.47	5
120	BM7_bis25mM	0.594	8.49	6
120	BM7_bis50mM	0.562	7.93	7
120	BM7_bis50mM	0.585	7.95	8
120	BM7_bis50mM	0.585	8	9
120	BM7_Mes10mM	0.394	8.4	10
120	BM7_Mes10mM	0.369	8.46	11
120	BM7_Mes10mM	0.357	8.53	12
120	BM7_Mes25mM	0.504	8.63	13
120	BM7_Mes25mM	0.535	8.7	14
120	BM7_Mes25mM	0.52	8.69	15
120	BM7_Mes50mM	0.548	8.63	16
120	BM7_Mes50mM	0.572	8.65	17
120	BM7_Mes50mM	0.582	8.64	18
120	BM7_Aces10mM	0.482	8.62	19
120	BM7_Aces10mM	0.499	8.63	20
120	BM7_Aces10mM	0.477	8.64	21
120	BM7_Aces25mM	0.591	8.47	22
120	BM7_Aces25mM	0.584	8.48	23
120	BM7_Aces25mM	0.566	8.48	24
120	BM7_Aces50mM	0.621	7.63	25
120	BM7_Aces50mM	0.612	7.63	26
120	BM7_Aces50mM	0.606	7.61	27
120	BM7_NaP10mM	0.467	8.57	28
120	BM7_NaP10mM	0.473	8.59	29
120	BM7_NaP10mM	0.541	8.62	30
120	BM7_NaP25mM	0.528	7.89	31
120	BM7_NaP25mM	0.532	8.3	32
120	BM7_NaP25mM	0.582	8.23	33
120	BM7_NaP50mM	0.756	7.72	34
120	BM7_NaP50mM	0.738	7.88	35
120	BM7_NaP50mM	0.747	7.72	36
120	BM7_control	0.604	7.5	37
120	BM7_control	0.602	7.48	38
120	BM7_control	0.609	7.48	39
120	BM7_nobufer_Aces0mM	0.159	8.1	40
120	BM7_nobufer_Aces0mM	0.128	8.04	41
120	BM7_nobufer_Aces0mM	0.143	8.07	42
144	BM7_bis10mM	0.447	8.49	1
144	BM7_bis10mM	0.447	8.5	2
144	BM7_bis10mM	0.458	8.51	3
144	BM7_bis25mM	0.58	8.43	4
144	BM7_bis25mM	0.576	8.46	5
144	BM7_bis25mM	0.582	8.47	6
144	BM7_bis50mM	0.625	7.91	7
144	BM7_bis50mM	0.618	7.95	8
144	BM7_bis50mM	0.617	7.97	9
144	BM7_Mes10mM	0.36	8.46	10
144	BM7_Mes10mM	0.344	8.44	11
144	BM7_Mes10mM	0.375	8.46	12
144	BM7_Mes25mM	0.493	8.61	13
144	BM7_Mes25mM	0.503	8.65	14
144	BM7_Mes25mM	0.505	8.65	15
144	BM7_Mes50mM	0.573	8.59	16
144	BM7_Mes50mM	0.57	8.6	17
144	BM7_Mes50mM	0.576	8.58	18
144	BM7_Aces10mM	0.499	8.49	19
144	BM7_Aces10mM	0.481	8.59	20
144	BM7_Aces10mM	0.482	8.61	21
144	BM7_Aces25mM	0.57	8.44	22
144	BM7_Aces25mM	0.558	8.46	23
144	BM7_Aces25mM	0.56	8.46	24
144	BM7_Aces50mM	0.631	7.59	25
144	BM7_Aces50mM	0.628	7.59	26
144	BM7_Aces50mM	0.647	7.59	27
144	BM7_NaP10mM	0.435	8.6	28
144	BM7_NaP10mM	0.438	8.6	29
144	BM7_NaP10mM	0.436	8.63	30
144	BM7_NaP25mM	0.481	8.35	31
144	BM7_NaP25mM	0.525	8.4	32
144	BM7_NaP25mM	0.503	8.33	33
144	BM7_NaP50mM	0.784	7.74	34
144	BM7_NaP50mM	0.669	7.74	35
144	BM7_NaP50mM	0.726	7.72	36
144	BM7_control	0.582	7.57	37
144	BM7_control	0.565	7.56	38
144	BM7_control	0.582	7.55	39
144	BM7_nobufer_Aces0mM	0.14	7.72	40
144	BM7_nobufer_Aces0mM	0.116	8.08	41
144	BM7_nobufer_Aces0mM	0.128	7.9	42
168	BM7_bis10mM	0.444	8.56	1
168	BM7_bis10mM	0.427	8.56	2
168	BM7_bis10mM	0.435	8.58	3
168	BM7_bis25mM	0.585	8.49	4
168	BM7_bis25mM	0.571	8.52	5
168	BM7_bis25mM	0.574	8.51	6
168	BM7_bis50mM	0.617	7.98	7
168	BM7_bis50mM	0.61	8	8
168	BM7_bis50mM	0.614	8.04	9
168	BM7_Mes10mM	0.367	8.53	10
168	BM7_Mes10mM	0.375	8.52	11
168	BM7_Mes10mM	0.358	8.55	12
168	BM7_Mes25mM	0.488	8.64	13
168	BM7_Mes25mM	0.486	8.7	14
168	BM7_Mes25mM	0.482	8.71	15
168	BM7_Mes50mM	0.557	8.6	16
168	BM7_Mes50mM	0.548	8.63	17
168	BM7_Mes50mM	0.557	8.64	18
168	BM7_Aces10mM	0.465	8.63	19
168	BM7_Aces10mM	0.464	8.64	20
168	BM7_Aces10mM	0.45	8.65	21
168	BM7_Aces25mM	0.567	8.33	22
168	BM7_Aces25mM	0.543	8.5	23
168	BM7_Aces25mM	0.576	8.49	24
168	BM7_Aces50mM	0.601	7.64	25
168	BM7_Aces50mM	0.59	7.64	26
168	BM7_Aces50mM	0.569	7.63	27
168	BM7_NaP10mM	0.449	8.65	28
168	BM7_NaP10mM	0.451	8.66	29
168	BM7_NaP10mM	0.45	8.68	30
168	BM7_NaP25mM	0.504	8.36	31
168	BM7_NaP25mM	0.521	8.4	32
168	BM7_NaP25mM	0.512	8.33	33
168	BM7_NaP50mM	0.779	7.74	34
168	BM7_NaP50mM	0.738	7.74	35
168	BM7_NaP50mM	0.758	7.7	36
168	BM7_control	0.614	7.56	37
168	BM7_control	0.605	7.56	38
168	BM7_control	0.621	7.56	39
168	BM7_nobufer_Aces0mM	0.134	8.05	40
168	BM7_nobufer_Aces0mM	0.203	8.14	41
168	BM7_nobufer_Aces0mM	0.168	8.09	42
192	BM7_bis10mM	0.399	8.46	1
192	BM7_bis10mM	0.39	8.47	2
192	BM7_bis10mM	0.395	8.49	3
192	BM7_bis25mM	0.515	8.4	4
192	BM7_bis25mM	0.527	8.41	5
192	BM7_bis25mM	0.499	8.42	6
192	BM7_bis50mM	0.523	7.92	7
192	BM7_bis50mM	0.518	7.92	8
192	BM7_bis50mM	0.516	7.93	9
192	BM7_Mes10mM	0.313	8.4	10
192	BM7_Mes10mM	0.321	8.42	11
192	BM7_Mes10mM	0.317	8.45	12
192	BM7_Mes25mM	0.429	8.55	13
192	BM7_Mes25mM	0.436	8.62	14
192	BM7_Mes25mM	0.419	8.63	15
192	BM7_Mes50mM	0.491	8.54	16
192	BM7_Mes50mM	0.494	8.55	17
192	BM7_Mes50mM	0.493	8.56	18
192	BM7_Aces10mM	0.422	8.54	19
192	BM7_Aces10mM	0.412	8.55	20
192	BM7_Aces10mM	0.395	8.56	21
192	BM7_Aces25mM	0.495	8.41	22
192	BM7_Aces25mM	0.491	8.4	23
192	BM7_Aces25mM	0.496	8.4	24
192	BM7_Aces50mM	0.504	7.53	25
192	BM7_Aces50mM	0.494	7.55	26
192	BM7_Aces50mM	0.515	7.54	27
192	BM7_NaP10mM	0.389	8.55	28
192	BM7_NaP10mM	0.384	8.55	29
192	BM7_NaP10mM	0.386	8.59	30
192	BM7_NaP25mM	0.476	8.31	31
192	BM7_NaP25mM	0.489	8.33	32
192	BM7_NaP25mM	0.542	8.27	33
192	BM7_NaP50mM	0.703	7.69	34
192	BM7_NaP50mM	0.668	7.68	35
192	BM7_NaP50mM	0.685	7.6	36
192	BM7_control	0.512	7.51	37
192	BM7_control	0.517	7.5	38
192	BM7_control	0.517	7.5	39
192	BM7_nobufer_Aces0mM	0.113	8.07	40
192	BM7_nobufer_Aces0mM	0.15	8.15	41
192	BM7_nobufer_Aces0mM	0.131	8.11	42
216	BM7_bis10mM	0.39	8.47	1
216	BM7_bis10mM	0.387	8.48	2
216	BM7_bis10mM	0.383	8.51	3
216	BM7_bis25mM	0.509	8.42	4
216	BM7_bis25mM	0.497	8.43	5
216	BM7_bis25mM	0.496	8.45	6
216	BM7_bis50mM	0.505	7.93	7
216	BM7_bis50mM	0.509	7.94	8
216	BM7_bis50mM	0.517	7.98	9
216	BM7_Mes10mM	0.314	8.46	10
216	BM7_Mes10mM	0.313	8.44	11
216	BM7_Mes10mM	0.315	8.47	12
216	BM7_Mes25mM	0.425	8.56	13
216	BM7_Mes25mM	0.436	8.62	14
216	BM7_Mes25mM	0.418	8.63	15
216	BM7_Mes50mM	0.478	8.53	16
216	BM7_Mes50mM	0.475	8.55	17
216	BM7_Mes50mM	0.493	8.55	18
216	BM7_Aces10mM	0.405	8.54	19
216	BM7_Aces10mM	0.404	8.54	20
216	BM7_Aces10mM	0.401	8.57	21
216	BM7_Aces25mM	0.496	8.38	22
216	BM7_Aces25mM	0.485	8.38	23
216	BM7_Aces25mM	0.484	8.4	24
216	BM7_Aces50mM	0.471	7.56	25
216	BM7_Aces50mM	0.475	7.57	26
216	BM7_Aces50mM	0.48	7.56	27
216	BM7_NaP10mM	0.377	8.58	28
216	BM7_NaP10mM	0.372	8.57	29
216	BM7_NaP10mM	0.374	8.62	30
216	BM7_NaP25mM	0.493	8.37	31
216	BM7_NaP25mM	0.513	8.41	32
216	BM7_NaP25mM	0.503	8.36	33
216	BM7_NaP50mM	0.695	7.72	34
216	BM7_NaP50mM	0.692	7.7	35
216	BM7_NaP50mM	0.693	7.71	36
216	BM7_control	0.51	7.56	37
216	BM7_control	0.517	7.56	38
216	BM7_control	0.513	7.56	39
216	BM7_nobufer_Aces0mM	0.162	8.06	40
216	BM7_nobufer_Aces0mM	0.138	8.12	41
216	BM7_nobufer_Aces0mM	0.15	8.09	42
240	BM7_bis10mM	0.429	8.52	1
240	BM7_bis10mM	0.44	8.53	2
240	BM7_bis10mM	0.421	8.57	3
240	BM7_bis25mM	0.559	8.47	4
240	BM7_bis25mM	0.538	8.49	5
240	BM7_bis25mM	0.559	8.5	6
240	BM7_bis50mM	0.561	7.99	7
240	BM7_bis50mM	0.559	8	8
240	BM7_bis50mM	0.565	8.03	9
240	BM7_Mes10mM	0.358	8.51	10
240	BM7_Mes10mM	0.329	8.5	11
240	BM7_Mes10mM	0.336	8.53	12
240	BM7_Mes25mM	0.455	8.62	13
240	BM7_Mes25mM	0.496	8.69	14
240	BM7_Mes25mM	0.441	8.68	15
240	BM7_Mes50mM	0.546	8.6	16
240	BM7_Mes50mM	0.543	8.62	17
240	BM7_Mes50mM	0.538	8.62	18
240	BM7_Aces10mM	0.451	8.61	19
240	BM7_Aces10mM	0.451	8.62	20
240	BM7_Aces10mM	0.441	8.63	21
240	BM7_Aces25mM	0.568	8.48	22
240	BM7_Aces25mM	0.542	8.48	23
240	BM7_Aces25mM	0.524	8.48	24
240	BM7_Aces50mM	0.53	7.64	25
240	BM7_Aces50mM	0.509	7.65	26
240	BM7_Aces50mM	0.537	7.64	27
240	BM7_NaP10mM	0.431	8.65	28
240	BM7_NaP10mM	0.428	8.66	29
240	BM7_NaP10mM	0.519	8.7	30
240	BM7_NaP25mM	0.526	8.38	31
240	BM7_NaP25mM	0.552	8.39	32
240	BM7_NaP25mM	0.574	8.33	33
240	BM7_NaP50mM	0.759	7.68	34
240	BM7_NaP50mM	0.727	7.69	35
240	BM7_NaP50mM	0.743	7.68	36
240	BM7_control	0.545	7.53	37
240	BM7_control	0.522	7.53	38
240	BM7_control	0.551	7.53	39
240	BM7_nobufer_Aces0mM	0.121	7.73	40
240	BM7_nobufer_Aces0mM	0.149	8.06	41
240	BM7_nobufer_Aces0mM	0.135	7.89	42
264	BM7_bis10mM	0.435	8.38	1
264	BM7_bis10mM	0.415	8.4	2
264	BM7_bis10mM	0.413	8.43	3
264	BM7_bis25mM	0.546	8.33	4
264	BM7_bis25mM	0.546	8.35	5
264	BM7_bis25mM	0.546	8.36	6
264	BM7_bis50mM	0.564	7.86	7
264	BM7_bis50mM	0.563	7.87	8
264	BM7_bis50mM	0.54	7.9	9
264	BM7_Mes10mM	0.353	8.39	10
264	BM7_Mes10mM	0.355	8.38	11
264	BM7_Mes10mM	0.353	8.4	12
264	BM7_Mes25mM	0.463	8.52	13
264	BM7_Mes25mM	0.467	8.57	14
264	BM7_Mes25mM	0.463	8.57	15
264	BM7_Mes50mM	0.544	8.51	16
264	BM7_Mes50mM	0.534	8.52	17
264	BM7_Mes50mM	0.522	8.52	18
264	BM7_Aces10mM	0.446	8.5	19
264	BM7_Aces10mM	0.44	8.53	20
264	BM7_Aces10mM	0.435	8.53	21
264	BM7_Aces25mM	0.561	8.36	22
264	BM7_Aces25mM	0.538	8.38	23
264	BM7_Aces25mM	0.552	8.38	24
264	BM7_Aces50mM	0.52	7.55	25
264	BM7_Aces50mM	0.509	7.56	26
264	BM7_Aces50mM	0.512	7.54	27
264	BM7_NaP10mM	0.438	8.55	28
264	BM7_NaP10mM	0.426	8.56	29
264	BM7_NaP10mM	0.432	8.58	30
264	BM7_NaP25mM	0.543	8.26	31
264	BM7_NaP25mM	0.543	8.29	32
264	BM7_NaP25mM	0.543	8.22	33
264	BM7_NaP50mM	0.748	7.58	34
264	BM7_NaP50mM	0.674	7.56	35
264	BM7_NaP50mM	0.711	7.57	36
264	BM7_control	0.545	7.42	37
264	BM7_control	0.532	7.42	38
264	BM7_control	0.539	7.42	39
264	BM7_nobufer_Aces0mM	0.126	8.06	40
264	BM7_nobufer_Aces0mM	0.155	8.1	41
264	BM7_nobufer_Aces0mM	0.14	8.08	42
288	BM7_bis10mM	0.444	8.38	1
288	BM7_bis10mM	0.458	8.39	2
288	BM7_bis10mM	0.432	8.41	3
288	BM7_bis25mM	0.574	8.31	4
288	BM7_bis25mM	0.559	8.33	5
288	BM7_bis25mM	0.542	8.35	6
288	BM7_bis50mM	0.567	7.84	7
288	BM7_bis50mM	0.535	7.84	8
288	BM7_bis50mM	0.559	7.89	9
288	BM7_Mes10mM	0.353	8.38	10
288	BM7_Mes10mM	0.351	8.35	11
288	BM7_Mes10mM	0.353	8.38	12
288	BM7_Mes25mM	0.468	8.48	13
288	BM7_Mes25mM	0.489	8.55	14
288	BM7_Mes25mM	0.475	8.55	15
288	BM7_Mes50mM	0.541	8.45	16
288	BM7_Mes50mM	0.558	8.48	17
288	BM7_Mes50mM	0.557	8.48	18
288	BM7_Aces10mM	0.44	8.39	19
288	BM7_Aces10mM	0.457	8.48	20
288	BM7_Aces10mM	0.45	8.5	21
288	BM7_Aces25mM	0.564	8.32	22
288	BM7_Aces25mM	0.553	8.34	23
288	BM7_Aces25mM	0.55	8.34	24
288	BM7_Aces50mM	0.516	7.54	25
288	BM7_Aces50mM	0.513	7.54	26
288	BM7_Aces50mM	0.516	7.54	27
288	BM7_NaP10mM	0.345	8.53	28
288	BM7_NaP10mM	0.418	8.54	29
288	BM7_NaP10mM	0.513	8.56	30
288	BM7_NaP25mM	0.541	8.23	31
288	BM7_NaP25mM	0.548	8.29	32
288	BM7_NaP25mM	0.64	8.24	33
288	BM7_NaP50mM	0.714	7.59	34
288	BM7_NaP50mM	0.687	7.58	35
288	BM7_NaP50mM	0.7	7.58	36
288	BM7_control	0.518	7.44	37
288	BM7_control	0.506	7.45	38
288	BM7_control	0.511	7.46	39
288	BM7_nobufer_Aces0mM	0.125	7.83	40
288	BM7_nobufer_Aces0mM	0.154	7.88	41
288	BM7_nobufer_Aces0mM	0.139	7.85	42
312	BM7_bis10mM	0.432	8.37	1
312	BM7_bis10mM	0.418	8.39	2
312	BM7_bis10mM	0.426	8.42	3
312	BM7_bis25mM	0.583	8.31	4
312	BM7_bis25mM	0.582	8.34	5
312	BM7_bis25mM	0.542	8.34	6
312	BM7_bis50mM	0.565	7.84	7
312	BM7_bis50mM	0.552	7.84	8
312	BM7_bis50mM	0.573	7.89	9
312	BM7_Mes10mM	0.361	8.37	10
312	BM7_Mes10mM	0.348	8.35	11
312	BM7_Mes10mM	0.355	8.39	12
312	BM7_Mes25mM	0.484	8.5	13
312	BM7_Mes25mM	0.475	8.56	14
312	BM7_Mes25mM	0.466	8.56	15
312	BM7_Mes50mM	0.543	8.49	16
312	BM7_Mes50mM	0.564	8.5	17
312	BM7_Mes50mM	0.546	8.49	18
312	BM7_Aces10mM	0.451	8.49	19
312	BM7_Aces10mM	0.478	8.51	20
312	BM7_Aces10mM	0.442	8.51	21
312	BM7_Aces25mM	0.538	8.35	22
312	BM7_Aces25mM	0.559	8.36	23
312	BM7_Aces25mM	0.564	8.35	24
312	BM7_Aces50mM	0.512	7.54	25
312	BM7_Aces50mM	0.5	7.54	26
312	BM7_Aces50mM	0.532	7.54	27
312	BM7_NaP10mM	0.419	8.51	28
312	BM7_NaP10mM	0.404	8.54	29
312	BM7_NaP10mM	0.501	8.56	30
312	BM7_NaP25mM	0.55	8.21	31
312	BM7_NaP25mM	0.564	8.24	32
312	BM7_NaP25mM	0.624	8.19	33
312	BM7_NaP50mM	0.757	7.58	34
312	BM7_NaP50mM	0.724	7.57	35
312	BM7_NaP50mM	0.74	7.57	36
312	BM7_control	0.538	7.42	37
312	BM7_control	0.528	7.4	38
312	BM7_control	0.555	7.41	39
312	BM7_nobufer_Aces0mM	0.125	7.86	40
312	BM7_nobufer_Aces0mM	0.155	8.09	41
312	BM7_nobufer_Aces0mM	0.14	7.97	42

## Sheet: Fig10
Figure 10. Phosphate requirements for L. crescens growth using phosphate levels found in phloem of citrus cultivars
Time	Media	Od	Subject
0	M15_0 mM	0.022	1
0	M15_0 mM	0.025	2
0	M15_0 mM	0.021	3
0	M15_1_14mM	0.019	7
0	M15_1_14mM	0.019	8
0	M15_1_14mM	0.019	9
0	M15_3mM	0.018	13
0	M15_3mM	0.019	14
0	M15_3mM	0.019	15
0	M15_5mM	0.019	16
0	M15_5mM	0.019	17
0	M15_5mM	0.02	18
0	M15_7mM	0.023	19
0	M15_7mM	0.021	20
0	M15_7mM	0.021	21
0	M15_9_16mM	0.032	22
0	M15_9_16mM	0.023	23
0	M15_9_16mM	0.024	24
0	M15_10mM	0.019	25
0	M15_10mM	0.017	26
0	M15_10mM	0.017	27
0	M15	0.019	28
0	M15	0.019	29
0	M15	0.021	30
24	M15_0 mM	0.039	1
24	M15_0 mM	0.038	2
24	M15_0 mM	0.037	3
24	M15_1_14mM	0.033	7
24	M15_1_14mM	0.035	8
24	M15_1_14mM	0.032	9
24	M15_3mM	0.031	13
24	M15_3mM	0.037	14
24	M15_3mM	0.035	15
24	M15_5mM	0.032	16
24	M15_5mM	0.036	17
24	M15_5mM	0.036	18
24	M15_7mM	0.036	19
24	M15_7mM	0.036	20
24	M15_7mM	0.036	21
24	M15_9_16mM	0.039	22
24	M15_9_16mM	0.038	23
24	M15_9_16mM	0.043	24
24	M15_10mM	0.037	25
24	M15_10mM	0.038	26
24	M15_10mM	0.037	27
24	M15	0.037	28
24	M15	0.037	29
24	M15	0.039	30
48	M15_0 mM	0.07	1
48	M15_0 mM	0.068	2
48	M15_0 mM	0.07	3
48	M15_1_14mM	0.053	7
48	M15_1_14mM	0.055	8
48	M15_1_14mM	0.054	9
48	M15_3mM	0.055	13
48	M15_3mM	0.055	14
48	M15_3mM	0.054	15
48	M15_5mM	0.052	16
48	M15_5mM	0.061	17
48	M15_5mM	0.058	18
48	M15_7mM	0.062	19
48	M15_7mM	0.07	20
48	M15_7mM	0.064	21
48	M15_9_16mM	0.076	22
48	M15_9_16mM	0.072	23
48	M15_9_16mM	0.079	24
48	M15_10mM	0.071	25
48	M15_10mM	0.074	26
48	M15_10mM	0.072	27
48	M15	0.071	28
48	M15	0.074	29
48	M15	0.072	30
72	M15_0 mM	0.1	1
72	M15_0 mM	0.09	2
72	M15_0 mM	0.11	3
72	M15_1_14mM	0.081	7
72	M15_1_14mM	0.091	8
72	M15_1_14mM	0.083	9
72	M15_3mM	0.065	13
72	M15_3mM	0.084	14
72	M15_3mM	0.08	15
72	M15_5mM	0.081	16
72	M15_5mM	0.101	17
72	M15_5mM	0.095	18
72	M15_7mM	0.091	19
72	M15_7mM	0.096	20
72	M15_7mM	0.091	21
72	M15_9_16mM	0.139	22
72	M15_9_16mM	0.145	23
72	M15_9_16mM	0.15	24
72	M15_10mM	0.131	25
72	M15_10mM	0.135	26
72	M15_10mM	0.132	27
72	M15	0.135	28
72	M15	0.127	29
72	M15	0.123	30
96	M15_0 mM	0.131	1
96	M15_0 mM	0.13	2
96	M15_0 mM	0.135	3
96	M15_1_14mM	0.114	7
96	M15_1_14mM	0.134	8
96	M15_1_14mM	0.112	9
96	M15_3mM	0.098	13
96	M15_3mM	0.128	14
96	M15_3mM	0.109	15
96	M15_5mM	0.145	16
96	M15_5mM	0.154	17
96	M15_5mM	0.137	18
96	M15_7mM	0.134	19
96	M15_7mM	0.145	20
96	M15_7mM	0.133	21
96	M15_9_16mM	0.211	22
96	M15_9_16mM	0.2	23
96	M15_9_16mM	0.22	24
96	M15_10mM	0.204	25
96	M15_10mM	0.209	26
96	M15_10mM	0.198	27
96	M15	0.204	28
96	M15	0.196	29
96	M15	0.211	30
120	M15_0 mM	0.127	1
120	M15_0 mM	0.128	2
120	M15_0 mM	0.122	3
120	M15_1_14mM	0.132	7
120	M15_1_14mM	0.161	8
120	M15_1_14mM	0.128	9
120	M15_3mM	0.106	13
120	M15_3mM	0.149	14
120	M15_3mM	0.106	15
120	M15_5mM	0.176	16
120	M15_5mM	0.183	17
120	M15_5mM	0.168	18
120	M15_7mM	0.17	19
120	M15_7mM	0.189	20
120	M15_7mM	0.168	21
120	M15_9_16mM	0.413	22
120	M15_9_16mM	0.361	23
120	M15_9_16mM	0.424	24
120	M15_10mM	0.484	25
120	M15_10mM	0.432	26
120	M15_10mM	0.444	27
120	M15	0.506	28
120	M15	0.458	29
120	M15	0.424	30
144	M15_0 mM	0.119	1
144	M15_0 mM	0.109	2
144	M15_0 mM	0.117	3
144	M15_1_14mM	0.138	7
144	M15_1_14mM	0.166	8
144	M15_1_14mM	0.121	9
144	M15_3mM	0.099	13
144	M15_3mM	0.154	14
144	M15_3mM	0.108	15
144	M15_5mM	0.232	16
144	M15_5mM	0.256	17
144	M15_5mM	0.209	18
144	M15_7mM	0.254	19
144	M15_7mM	0.261	20
144	M15_7mM	0.257	21
144	M15_9_16mM	0.396	22
144	M15_9_16mM	0.391	23
144	M15_9_16mM	0.47	24
144	M15_10mM	0.54	25
144	M15_10mM	0.477	26
144	M15_10mM	0.486	27
144	M15	0.526	28
144	M15	0.5	29
144	M15	0.481	30
168	M15_0 mM	0.121	1
168	M15_0 mM	0.109	2
168	M15_0 mM	0.122	3
168	M15_1_14mM	0.137	7
168	M15_1_14mM	0.161	8
168	M15_1_14mM	0.128	9
168	M15_3mM	0.128	13
168	M15_3mM	0.118	14
168	M15_3mM	0.104	15
168	M15_5mM	0.349	16
168	M15_5mM	0.395	17
168	M15_5mM	0.304	18
168	M15_7mM	0.456	19
168	M15_7mM	0.46	20
168	M15_7mM	0.458	21
168	M15_9_16mM	0.471	22
168	M15_9_16mM	0.443	23
168	M15_9_16mM	0.491	24
168	M15_10mM	0.65	25
168	M15_10mM	0.609	26
168	M15_10mM	0.633	27
168	M15	0.701	28
168	M15	0.637	29
168	M15	0.597	30
192	M15_0 mM	0.122	1
192	M15_0 mM	0.114	2
192	M15_0 mM	0.121	3
192	M15_1_14mM	0.141	7
192	M15_1_14mM	0.171	8
192	M15_1_14mM	0.115	9
192	M15_3mM	0.093	13
192	M15_3mM	0.144	14
192	M15_3mM	0.103	15
192	M15_5mM	0.407	16
192	M15_5mM	0.46	17
192	M15_5mM	0.355	18
192	M15_7mM	0.566	19
192	M15_7mM	0.486	20
192	M15_7mM	0.526	21
192	M15_9_16mM	0.474	22
192	M15_9_16mM	0.5	23
192	M15_9_16mM	0.487	24
192	M15_10mM	0.618	25
192	M15_10mM	0.619	26
192	M15_10mM	0.617	27
192	M15	0.668	28
192	M15	0.65	29
192	M15	0.617	30
216	M15_0 mM	0.108	1
216	M15_0 mM	0.104	2
216	M15_0 mM	0.119	3
216	M15_1_14mM	0.136	7
216	M15_1_14mM	0.168	8
216	M15_1_14mM	0.115	9
216	M15_3mM	0.116	13
216	M15_3mM	0.143	14
216	M15_3mM	0.095	15
216	M15_5mM	0.423	16
216	M15_5mM	0.437	17
216	M15_5mM	0.41	18
216	M15_7mM	0.491	19
216	M15_7mM	0.558	20
216	M15_7mM	0.524	21
216	M15_9_16mM	0.482	22
216	M15_9_16mM	0.493	23
216	M15_9_16mM	0.487	24
216	M15_10mM	0.648	25
216	M15_10mM	0.641	26
216	M15_10mM	0.603	27
216	M15	0.674	28
216	M15	0.633	29
216	M15	0.658	30
240	M15_0 mM	0.111	1
240	M15_0 mM	0.106	2
240	M15_0 mM	0.11	3
240	M15_1_14mM	0.132	7
240	M15_1_14mM	0.165	8
240	M15_1_14mM	0.119	9
240	M15_3mM	0.097	13
240	M15_3mM	0.143	14
240	M15_3mM	0.102	15
240	M15_5mM	0.425	16
240	M15_5mM	0.434	17
240	M15_5mM	0.416	18
240	M15_7mM	0.543	19
240	M15_7mM	0.494	20
240	M15_7mM	0.529	21
240	M15_9_16mM	0.469	22
240	M15_9_16mM	0.468	23
240	M15_9_16mM	0.468	24
240	M15_10mM	0.673	25
240	M15_10mM	0.642	26
240	M15_10mM	0.643	27
240	M15	0.675	28
240	M15	0.695	29
240	M15	0.685	30
264	M15_0 mM	0.11	1
264	M15_0 mM	0.105	2
264	M15_0 mM	0.11	3
264	M15_1_14mM	0.163	7
264	M15_1_14mM	0.163	8
264	M15_1_14mM	0.117	9
264	M15_3mM	0.092	13
264	M15_3mM	0.144	14
264	M15_3mM	0.103	15
264	M15_5mM	0.472	16
264	M15_5mM	0.501	17
264	M15_5mM	0.443	18
264	M15_7mM	0.545	19
264	M15_7mM	0.503	20
264	M15_7mM	0.511	21
264	M15_9_16mM	0.488	22
264	M15_9_16mM	0.498	23
264	M15_9_16mM	0.572	24
264	M15_10mM	0.704	25
264	M15_10mM	0.715	26
264	M15_10mM	0.699	27
264	M15	0.745	28
264	M15	0.716	29
264	M15	0.697	30
288	M15_0 mM	0.109	1
288	M15_0 mM	0.098	2
288	M15_0 mM	0.109	3
288	M15_1_14mM	0.125	7
288	M15_1_14mM	0.169	8
288	M15_1_14mM	0.115	9
288	M15_3mM	0.098	13
288	M15_3mM	0.143	14
288	M15_3mM	0.105	15
288	M15_5mM	0.501	16
288	M15_5mM	0.517	17
288	M15_5mM	0.486	18
288	M15_7mM	0.493	19
288	M15_7mM	0.523	20
288	M15_7mM	0.561	21
288	M15_9_16mM	0.558	22
288	M15_9_16mM	0.545	23
288	M15_9_16mM	0.521	24
288	M15_10mM	0.809	25
288	M15_10mM	0.713	26
288	M15_10mM	0.758	27
288	M15	0.753	28
288	M15	0.74	29
288	M15	0.756	30
312	M15_0 mM	0.108	1
312	M15_0 mM	0.106	2
312	M15_0 mM	0.109	3
312	M15_1_14mM	0.125	7
312	M15_1_14mM	0.169	8
312	M15_1_14mM	0.119	9
312	M15_3mM	0.095	13
312	M15_3mM	0.134	14
312	M15_3mM	0.105	15
312	M15_5mM	0.479	16
312	M15_5mM	0.458	17
312	M15_5mM	0.501	18
312	M15_7mM	0.525	19
312	M15_7mM	0.531	20
312	M15_7mM	0.508	21
312	M15_9_16mM	0.546	22
312	M15_9_16mM	0.554	23
312	M15_9_16mM	0.55	24
312	M15_10mM	0.798	25
312	M15_10mM	0.703	26
312	M15_10mM	0.788	27
312	M15	0.815	28
312	M15	0.724	29
312	M15	0.739	30

## Sheet: Fig11
Figure 11. Growth and external pH of L. crescens cultures growing in M15 and M15 without citrate.
Time	Media	Od	pH	Subject
0	M15 (control)	0.02	6	1
0	M15 (control)	0.021	5.94	2
0	M15 (control)	0.02	5.94	3
0	M15 w/o citrate	0.02	5.96	4
0	M15 w/o citrate	0.023	5.96	5
0	M15 w/o citrate	0.021	5.96	6
24	M15 (control)	0.038	6.04	1
24	M15 (control)	0.041	5.98	2
24	M15 (control)	0.044	5.98	3
24	M15 w/o citrate	0.036	5.96	4
24	M15 w/o citrate	0.04	5.97	5
24	M15 w/o citrate	0.042	5.97	6
48	M15 (control)	0.077	6.19	1
48	M15 (control)	0.079	6.12	2
48	M15 (control)	0.074	6.13	3
48	M15 w/o citrate	0.068	6.04	4
48	M15 w/o citrate	0.071	6.04	5
48	M15 w/o citrate	0.071	6.08	6
72	M15 (control)	0.166	6.48	1
72	M15 (control)	0.158	6.42	2
72	M15 (control)	0.156	6.42	3
72	M15 w/o citrate	0.134	6.24	4
72	M15 w/o citrate	0.13	6.26	5
72	M15 w/o citrate	0.131	6.25	6
96	M15 (control)	0.438	6.72	1
96	M15 (control)	0.371	6.74	2
96	M15 (control)	0.389	6.74	3
96	M15 w/o citrate	0.251	6.43	4
96	M15 w/o citrate	0.247	6.44	5
96	M15 w/o citrate	0.246	6.43	6
120	M15 (control)	0.507	6.76	1
120	M15 (control)	0.535	6.82	2
120	M15 (control)	0.552	6.81	3
120	M15 w/o citrate	0.246	6.56	4
120	M15 w/o citrate	0.243	6.59	5
120	M15 w/o citrate	0.242	6.54	6
144	M15 (control)	0.559	6.82	1
144	M15 (control)	0.542	6.88	2
144	M15 (control)	0.657	6.86	3
144	M15 w/o citrate	0.259	6.83	4
144	M15 w/o citrate	0.23	6.85	5
144	M15 w/o citrate	0.239	6.75	6
168	M15 (control)	0.7	6.87	1
168	M15 (control)	0.574	6.94	2
168	M15 (control)	0.648	6.93	3
168	M15 w/o citrate	0.259	6.97	4
168	M15 w/o citrate	0.241	6.98	5
168	M15 w/o citrate	0.233	6.87	6
192	M15 (control)	0.627	6.93	1
192	M15 (control)	0.645	7.02	2
192	M15 (control)	0.654	6.99	3
192	M15 w/o citrate	0.244	7.05	4
192	M15 w/o citrate	0.245	7.05	5
192	M15 w/o citrate	0.246	6.93	6
216	M15 (control)	0.639	6.93	1
216	M15 (control)	0.624	7.01	2
216	M15 (control)	0.669	6.98	3
216	M15 w/o citrate	0.23	7.04	4
216	M15 w/o citrate	0.226	7.03	5
216	M15 w/o citrate	0.214	6.93	6
240	M15 (control)	0.667	6.91	1
240	M15 (control)	0.634	6.98	2
240	M15 (control)	0.701	6.96	3
240	M15 w/o citrate	0.287	6.99	4
240	M15 w/o citrate	0.275	6.99	5
240	M15 w/o citrate	0.231	6.81	6
264	M15 (control)	0.68	6.91	1
264	M15 (control)	0.741	6.98	2
264	M15 (control)	0.666	6.96	3
264	M15 w/o citrate	0.229	7.03	4
264	M15 w/o citrate	0.235	7.04	5
264	M15 w/o citrate	0.223	6.95	6
288	M15 (control)	0.731	6.93	1
288	M15 (control)	0.687	7	2
288	M15 (control)	0.751	6.98	3
288	M15 w/o citrate	0.225	6.99	4
288	M15 w/o citrate	0.227	6.9	5
288	M15 w/o citrate	0.22	6.92	6
312	M15 (control)	0.739	6.96	1
312	M15 (control)	0.75	7.05	2
312	M15 (control)	0.737	7	3
312	M15 w/o citrate	0.235	7.03	4
312	M15 w/o citrate	0.238	7.06	5
312	M15 w/o citrate	0.232	6.96	6

[truncated: 5 more sheets: Fig12, Fig13, Fig14, Fig15, Fig16]
